# Supplementary material for: Affinity maturation generates pathogenic antibodies with dual reactivity to DNase1L3 and dsDNA in systemic lupus erythematosus
Source: Nat Commun. 2023 Mar 20;14:1388. doi: 10.1038/s41467-023-37083-x (PMC10027674; doi:10.1038/s41467-023-37083-x)
Supplement: Supplementary file 4 — Source Data [file 41467_2023_37083_MOESM4_ESM.xlsx]

## Sheet: Fig. 1a
Group (SLE or Control)	anti-DNASE1L3 (Normalized OD)	Anti-DNase1L3_Positive_Negative
HC	0.8	Negative
HC	0.9	Negative
HC	1	Negative
HC	1	Negative
HC	1.3	Negative
HC	1.4	Negative
HC	1.8	Negative
HC	2	Negative
HC	2	Negative
HC	2	Negative
HC	2	Negative
HC	2.2	Negative
HC	2.3	Negative
HC	2.3	Negative
HC	2.6	Negative
HC	2.6	Negative
HC	3.2	Negative
HC	3.6	Negative
HC	3.6	Negative
HC	3.6	Negative
HC	3.6	Negative
HC	3.8	Negative
HC	3.9	Negative
HC	3.9	Negative
HC	4.2	Negative
HC	4.4	Negative
HC	4.5	Negative
HC	4.5	Negative
HC	4.7	Negative
HC	4.8	Negative
HC	4.8	Negative
HC	4.9	Negative
HC	5.1	Negative
HC	5.6	Negative
HC	5.8	Negative
HC	6.1	Negative
HC	6.1	Negative
HC	6.4	Negative
HC	6.5	Negative
HC	6.6	Negative
HC	6.8	Negative
HC	7	Negative
HC	7.1	Negative
HC	7.1	Negative
HC	7.3	Negative
HC	7.5	Negative
HC	7.6	Negative
HC	7.7	Negative
HC	7.8	Negative
HC	8.2	Negative
HC	8.2	Negative
HC	8.9	Negative
HC	9	Negative
HC	9.1	Negative
HC	9.2	Negative
HC	9.4	Negative
HC	9.5	Negative
HC	10.6	Negative
HC	10.9	Negative
HC	11.2	Negative
HC	11.5	Negative
HC	13.3	Positive
SLE	418.3	Positive
SLE	260.5	Positive
SLE	258.5	Positive
SLE	229.7	Positive
SLE	223.5	Positive
SLE	194.2	Positive
SLE	138.4	Positive
SLE	132.4	Positive
SLE	121.7	Positive
SLE	109	Positive
SLE	84.6	Positive
SLE	80	Positive
SLE	79.7	Positive
SLE	77.1	Positive
SLE	70.5	Positive
SLE	68.1	Positive
SLE	58.8	Positive
SLE	49.9	Positive
SLE	39.3	Positive
SLE	36.1	Positive
SLE	33.8	Positive
SLE	33.4	Positive
SLE	32.5	Positive
SLE	30.5	Positive
SLE	30	Positive
SLE	28.4	Positive
SLE	26.2	Positive
SLE	25.1	Positive
SLE	24.8	Positive
SLE	24.1	Positive
SLE	24.1	Positive
SLE	23.5	Positive
SLE	23.3	Positive
SLE	20.4	Positive
SLE	20	Positive
SLE	17.9	Positive
SLE	16.8	Positive
SLE	14.2	Positive
SLE	14	Positive
SLE	13.4	Positive
SLE	13.2	Positive
SLE	12.8	Positive
SLE	12.1	Positive
SLE	12	Positive
SLE	12	Positive
SLE	12	Positive
SLE	11.9	Positive
SLE	11.9	Positive
SLE	11	Negative
SLE	11	Negative
SLE	11	Negative
SLE	10.5	Negative
SLE	10.3	Negative
SLE	10.2	Negative
SLE	10	Negative
SLE	10	Negative
SLE	9.8	Negative
SLE	9.5	Negative
SLE	9.4	Negative
SLE	9.2	Negative
SLE	9.1	Negative
SLE	8.7	Negative
SLE	8.2	Negative
SLE	8.2	Negative
SLE	8	Negative
SLE	8	Negative
SLE	7.8	Negative
SLE	7.7	Negative
SLE	7.7	Negative
SLE	7.4	Negative
SLE	7.3	Negative
SLE	7.2	Negative
SLE	7	Negative
SLE	6.9	Negative
SLE	6.8	Negative
SLE	6.6	Negative
SLE	6.5	Negative
SLE	6.4	Negative
SLE	6.2	Negative
SLE	6.1	Negative
SLE	6	Negative
SLE	5.7	Negative
SLE	5.7	Negative
SLE	5.7	Negative
SLE	5.7	Negative
SLE	5.6	Negative
SLE	5.6	Negative
SLE	5.3	Negative
SLE	5.1	Negative
SLE	5	Negative
SLE	5	Negative
SLE	4.9	Negative
SLE	4.9	Negative
SLE	4.9	Negative
SLE	4.9	Negative
SLE	4.8	Negative
SLE	4.6	Negative
SLE	4.6	Negative
SLE	4.3	Negative
SLE	4.3	Negative
SLE	4.3	Negative
SLE	4.2	Negative
SLE	4.2	Negative
SLE	4.1	Negative
SLE	4.1	Negative
SLE	4	Negative
SLE	4	Negative
SLE	4	Negative
SLE	3.9	Negative
SLE	3.9	Negative
SLE	3.9	Negative
SLE	3.6	Negative
SLE	3.4	Negative
SLE	3.4	Negative
SLE	3.3	Negative
SLE	3.3	Negative
SLE	3.2	Negative
SLE	3.2	Negative
SLE	3.1	Negative
SLE	3.1	Negative
SLE	3	Negative
SLE	3	Negative
SLE	3	Negative
SLE	2.9	Negative
SLE	2.9	Negative
SLE	2.5	Negative
SLE	2.5	Negative
SLE	2.5	Negative
SLE	2.4	Negative
SLE	2.3	Negative
SLE	2.3	Negative
SLE	2.3	Negative
SLE	2.3	Negative
SLE	2.1	Negative
SLE	2.1	Negative
SLE	2.1	Negative
SLE	2.1	Negative
SLE	2.1	Negative
SLE	2	Negative
SLE	2	Negative
SLE	2	Negative
SLE	1.9	Negative
SLE	1.8	Negative
SLE	1.7	Negative
SLE	1.6	Negative
SLE	1.4	Negative
SLE	1.4	Negative
SLE	1.3	Negative
SLE	1.3	Negative
SLE	1.3	Negative
SLE	1.2	Negative
SLE	1.2	Negative
SLE	1	Negative
SLE	1	Negative
SLE	0.8	Negative
SLE	0.3	Negative
SLE	0.2	Negative
SLE	0	Negative

## Sheet: Fig. 1b
Subject	anti_Dnase1L3	Anemia	AntiB2GPI	Anti_cardiolipin	Anti_dsDNA	Anti_La	Anti_Ro	Anti_RNP	Anti_Sm	Cataracts	Coombs	Cytotoxic	Herpes_zoster	Leukopenia	Livedo	LowC3	LowC4	CH50	Lupus_anticoagulant	Lymphoenia	Mono_multiplex	Moon_facies	Other_art_throm	Proteinuria	Splenomegalia
1	1	1	1	1	1	0	1	1	1	0	1	1	0	0	0	1	1	0	1	0	0	0	1	0	0
2	1	1	0	1	1	0	0	1	0	0	0	1	1	0	0	1	1	1	1	0	0	1	0	0	0
3	1	1	0	1	1	1	1	0	0	0	0	1	1	1	1	1	1	0	0	1	0	1	0	0	0
4	1	1	1	1	1	0	1	0	0	0	0	0	0	1	0	1	0	0	1	0	0	0	0	0	0
5	1	1	0	1	1	0	0	0	0	0	0	1	0	1	1	1	1	0	1	1	0	0	0	1	0
6	1	1	1	1	1	0	1	0	0	0	0	1	0	0	0	0	0	0	1	0	0	1	0	0	0
7	1	1	1	0	1	0	0	0	0	0	0	1	1	1	0	1	1	0	1	1	0	1	0	1	0
8	1	1	1	1	1	0	0	0	0	1	0	1	0	1	0	1	1	1	1	0	1	1	0	1	0
9	1	1	1	1	1	1	0	0	0	0	1	1	1	1	1	1	1	1	1	1	0	1	0	1	0
10	1	0	0	1	1	0	1	0	0	1	0	1	1	0	1	1	1	0	1	0	0	0	0	0	0
11	1	1	1	1	1	0	0	1	1	0	0	1	1	1	1	1	1	1	0	1	0	1	0	1	0
12	1	1	1	1	1	1	1	1	0	0	0	1	1	0	0	1	1	0	0	0	0	1	0	1	0
13	1	1	0	1	1	0	0	0	0	0	0	1	0	1	1	1	1	0	1	0	0	0	0	1	0
14	1	1	1	1	1	0	1	0	0	1	0	1	0	0	0	1	1	0	0	0	0	1	0	1	0
15	1	1	1	1	1	0	0	0	1	1	0	0	1	1	0	1	1	0	0	1	0	0	0	1	0
16	1	1	1	1	1	0	0	1	0	0	0	1	0	1	1	1	1	1	0	1	0	1	0	0	0
17	1	1	1	0	0	0	0	0	0	0	0	0	0	1	1	0	0	0	1	1	0	0	0	0	0
18	1	1	1	1	1	0	0	1	0	0	0	1	0	1	0	1	0	0	0	1	0	0	0	0	1
19	1	1	1	1	1	1	1	1	1	0	1	1	0	1	1	1	1	1	1	1	0	0	0	1	0
20	1	0	1	1	0	0	0	1	0	0	0	1	0	0	1	0	0	0	0	0	0	0	0	0	0
21	1	1	1	1	1	0	1	0	0	1	1	1	0	1	1	1	1	0	1	0	1	1	0	1	0
22	1	1	0	0	1	0	0	1	1	0	0	1	1	0	0	1	0	1	0	1	0	1	0	1	0
23	1	1	0	1	1	0	0	0	0	1	1	1	0	0	1	1	1	0	1	1	0	1	0	1	0
24	1	1	0	1	1	1	1	1	1	0	1	1	0	0	0	1	1	1	0	1	0	1	0	1	0
25	1	1	0	1	1	1	1	0	0	0	1	1	1	1	1	1	1	0	1	0	0	0	0	1	0
26	1	1	0	1	1	1	1	1	1	0	1	1	0	1	0	1	0	0	0	0	0	0	0	0	0
27	1	0	0	0	1	0	0	0	0	1	0	0	0	1	0	0	0	0	1	1	0	0	0	1	0
28	1	1	0	1	0	1	1	0	0	0	0	0	1	1	0	1	1	1	0	1	0	0	0	0	0
29	1	1	0	1	1	0	1	0	0	0	0	1	0	1	0	1	1	0	0	0	0	1	0	1	0
30	1	1	1	1	1	0	0	0	0	0	0	1	1	0	1	0	0	0	1	1	0	0	0	0	0
31	1	1	0	0	0	0	1	1	1	1	0	1	0	0	0	1	1	1	0	0	0	0	0	1	0
32	1	0	1	1	1	0	0	0	0	0	1	1	0	1	1	1	1	0	1	1	0	0	0	0	0
33	1	1	0	1	1	0	1	0	0	1	0	1	0	1	1	1	1	0	1	1	0	1	0	1	0
34	1	1	0	1	0	0	0	0	0	0	0	1	0	1	0	1	0	0	0	0	0	0	0	1	0
35	1	0	0	0	0	0	0	0	0	0	0	0	0	0	1	0	0	0	0	0	0	0	0	0	0
36	1	1	1	1	1	0	0	0	0	1	0	1	0	0	0	0	0	0	0	0	0	0	0	0	0
37	1	1	0	1	1	0	1	1	1	1	0	1	1	0	0	1	1	1	0	0	0	1	0	1	0
38	1	1	0	1	1	0	0	0	0	0	1	1	1	0	0	1	1	1	1	1	0	1	0	1	0
39	1	1	1	0	1	0	1	1	0	0	1	1	1	1	0	1	0	0	0	0	0	1	0	1	0
40	1	1	1	1	0	0	0	0	0	0	0	0	0	0	1	0	0	0	0	1	0	0	1	0	0
41	1	1	0	1	1	0	1	1	0	0	0	1	0	0	1	1	1	0	0	1	0	0	1	1	1
42	1	1	0	1	1	0	0	1	0	0	0	0	0	1	1	0	0	0	0	1	0	0	0	0	0
43	1	1	0	1	1	1	1	1	1	0	0	0	0	1	0	1	1	1	1	0	0	0	0	1	0
44	1	1	0	1	1	0	0	0	0	0	0	1	0	1	0	1	1	1	1	1	0	1	0	1	0
45	1	1	0	0	1	0	0	1	1	0	0	1	0	0	1	1	1	1	0	0	0	1	0	1	0
46	1	1	0	0	1	0	1	0	0	0	0	1	0	1	0	1	1	0	0	1	0	1	0	1	0
47	1	0	1	1	1	0	1	0	0	0	1	0	1	0	1	1	1	0	1	1	0	1	1	0	0
48	1	1	0	1	1	0	0	0	0	0	0	1	1	0	1	1	1	0	0	1	0	0	0	1	0
49	0	1	1	1	1	0	0	0	0	1	0	1	0	0	0	1	0	0	1	1	0	1	0	1	0
50	0	0	0	1	1	0	0	0	0	0	1	1	0	0	1	1	1	0	1	0	0	0	0	0	0
51	0	1	0	0	1	0	0	0	1	1	1	1	1	0	0	1	1	0	1	0	0	1	0	1	0
52	0	1	1	1	1	0	0	0	0	0	0	1	0	1	0	1	1	1	0	1	0	0	0	1	0
53	0	1	0	0	0	1	1	0	0	0	0	0	0	1	0	0	0	0	0	1	0	0	0	0	0
54	0	1	0	1	1	0	0	0	0	0	0	1	0	0	0	0	0	0	1	1	0	0	0	1	0
55	0	1	1	0	0	0	0	0	0	0	0	1	0	1	0	0	0	0	0	1	0	0	0	1	0
56	0	1	0	0	0	0	0	0	0	1	0	0	0	0	0	0	0	0	0	0	0	0	0	0	0
57	0	1	0	1	1	0	0	0	0	0	0	1	1	1	1	1	1	0	1	0	0	0	0	0	0
58	0	1	1	0	1	0	0	0	0	1	1	1	1	0	1	1	1	0	0	1	0	1	0	1	0
59	0	1	0	0	0	0	1	1	1	0	0	0	0	0	0	0	0	0	0	0	0	0	0	0	0
60	0	1	1	0	1	1	1	1	0	1	0	1	1	1	1	1	1	0	0	0	0	1	0	1	0
61	0	0	0	0	1	0	0	0	0	0	0	0	0	0	1	1	1	0	0	0	0	0	0	0	0
62	0	0	0	1	0	1	1	1	0	1	0	0	0	1	0	0	0	0	1	1	0	0	0	0	0
63	0	0	0	1	0	0	0	0	0	0	0	0	0	0	1	1	0	0	0	0	0	0	0	0	0
64	0	1	0	1	1	0	0	1	1	0	1	1	0	0	0	1	1	0	0	0	0	1	0	1	0
65	0	1	1	1	1	0	0	0	0	0	0	1	0	1	0	1	0	0	0	0	0	1	0	1	0
66	0	1	1	0	1	0	0	0	0	0	0	1	1	0	0	1	1	0	0	0	0	1	0	1	0
67	0	0	0	1	1	0	0	0	0	0	0	1	1	1	1	0	0	0	0	1	0	1	0	0	0
68	0	0	1	1	0	0	0	0	0	0	0	1	0	0	1	1	0	0	0	0	0	1	0	0	0
69	0	0	1	1	1	0	0	1	0	1	0	0	0	0	0	0	0	0	0	0	0	0	0	0	0
70	0	0	0	0	0	0	0	0	0	1	0	0	0	0	1	0	1	0	0	0	0	0	0	0	0
71	0	0	1	1	1	0	0	0	0	0	0	0	0	1	1	1	1	0	0	1	0	1	0	0	0
72	0	1	0	1	0	0	0	0	0	1	0	0	0	0	0	1	0	0	0	0	0	1	0	0	0
73	0	1	0	0	1	1	1	0	0	1	0	0	1	0	0	1	1	0	0	0	0	0	0	1	0
74	0	1	0	1	1	0	0	1	1	0	0	1	0	1	0	1	0	0	0	1	0	1	0	0	0
75	0	0	0	0	0	0	0	0	0	1	0	1	0	0	0	0	0	0	0	0	0	0	0	0	0
76	0	1	0	0	0	0	0	1	0	1	0	1	0	1	0	0	1	0	0	0	0	1	0	1	0
77	0	1	1	1	1	1	1	0	0	1	1	0	0	1	1	1	1	0	1	1	0	0	0	0	0
78	0	1	1	1	1	1	1	1	1	1	0	1	1	0	1	1	1	0	1	1	0	1	0	1	0
79	0	1	0	1	1	0	0	0	0	0	0	0	0	1	0	0	0	0	0	1	0	0	0	0	0
80	0	1	0	0	0	1	1	0	0	0	0	1	0	0	1	0	1	0	0	0	0	0	0	1	0
81	0	0	0	0	0	0	0	0	0	1	0	0	0	1	0	0	0	0	0	1	0	0	0	0	0
82	0	1	0	1	1	0	1	0	0	0	1	0	0	0	0	1	1	1	0	1	0	0	0	0	0
83	0	0	1	0	0	1	1	0	0	0	0	0	0	0	1	1	0	0	0	0	0	0	0	0	0
84	0	0	0	1	0	0	0	0	0	0	0	0	0	0	0	1	0	0	0	1	0	0	0	0	0
85	0	1	0	1	1	1	1	0	0	1	0	1	0	0	0	0	0	0	0	0	0	0	0	0	0
86	0	1	1	0	1	0	0	0	0	0	0	1	0	1	1	1	1	0	0	1	0	0	0	1	0
87	0	1	0	1	0	0	0	0	0	0	0	1	0	1	0	0	0	0	0	1	0	0	0	0	0
88	0	0	0	0	0	0	0	0	0	0	0	0	0	0	1	1	0	0	0	1	0	0	0	0	0
89	0	1	0	0	1	0	0	0	0	1	0	1	0	1	0	1	0	0	1	0	0	1	0	1	0
90	0	0	0	1	0	0	1	0	0	1	0	0	0	1	0	0	0	0	0	0	0	0	0	0	0
91	0	1	0	1	0	0	0	0	0	0	0	0	0	1	1	0	0	0	1	0	0	0	0	1	0
92	0	0	1	0	1	0	0	0	1	0	0	1	1	0	1	0	0	0	0	1	0	1	0	0	0
93	0	1	0	1	1	0	1	1	1	0	0	1	0	1	0	1	1	0	0	0	0	0	0	0	0
94	0	1	0	1	1	0	1	0	0	1	0	1	0	1	0	0	0	0	1	1	0	0	1	1	0
95	0	1	1	1	1	0	0	0	0	1	0	1	1	0	1	1	1	1	1	0	0	1	1	1	0
96	0	1	0	0	1	0	0	0	0	0	1	1	1	0	1	0	1	0	1	0	0	0	0	1	0
97	0	1	0	0	1	0	0	1	1	0	0	1	0	0	0	1	1	0	0	1	0	0	0	1	0
98	0	1	0	1	1	0	0	0	1	1	0	1	0	1	0	1	1	0	0	1	0	1	0	1	0
99	0	1	0	1	1	0	1	1	1	0	1	1	1	0	0	1	1	0	0	0	0	0	0	0	0
100	0	1	0	1	0	0	0	0	0	1	0	0	0	0	0	0	0	0	0	1	0	0	0	0	0
101	0	1	1	1	1	0	0	1	0	1	0	1	1	1	0	1	1	0	1	1	0	1	0	1	0
102	0	1	1	1	0	0	0	0	0	0	0	0	0	0	0	0	0	0	0	0	0	0	0	0	0
103	0	1	0	0	0	0	0	0	1	0	0	0	1	0	1	0	0	0	0	0	0	0	0	0	0
104	0	1	0	0	0	0	1	0	0	1	0	1	0	0	0	0	0	0	0	1	0	1	0	0	0
105	0	1	0	0	1	0	0	0	0	0	1	0	0	0	0	0	0	0	1	0	0	1	0	0	0
106	0	0	0	0	0	0	0	0	0	0	0	1	0	0	1	0	0	0	0	0	0	0	0	0	0
107	0	0	NA	0	0	0	0	0	0	1	0	0	0	1	0	0	0	0	0	0	0	0	0	0	0
108	0	1	0	0	1	1	1	1	1	1	0	1	0	1	1	1	1	0	0	1	0	1	0	0	0
109	0	1	0	1	1	0	0	1	1	0	0	0	0	0	0	0	0	0	1	0	0	0	0	0	0
110	0	1	0	1	1	0	0	0	1	0	0	1	0	1	0	1	1	1	0	1	0	0	0	1	0
111	0	0	0	1	0	1	1	0	0	0	0	1	0	0	0	0	0	0	0	0	0	0	0	1	0
112	0	1	0	0	0	0	0	1	1	1	0	1	1	0	1	0	0	0	0	0	0	0	0	0	0
113	0	1	0	0	0	0	0	0	0	1	0	0	0	0	0	0	0	0	0	0	0	0	0	1	0
114	0	1	0	1	1	0	0	0	0	1	0	0	0	0	0	0	1	0	1	1	0	0	0	1	0
115	0	1	0	1	0	0	1	0	0	0	0	0	0	1	0	0	1	0	0	1	0	0	0	0	0
116	0	0	0	0	0	0	0	0	0	0	0	0	0	0	0	0	0	0	0	1	0	0	0	0	0
117	0	1	0	0	0	1	1	0	0	0	1	1	0	0	0	0	0	0	0	0	0	0	0	1	0
118	0	1	0	1	1	0	1	1	0	1	0	1	0	0	0	1	0	0	1	0	0	1	0	1	0
119	0	1	0	1	1	1	1	1	1	0	0	1	0	1	0	0	0	0	0	0	0	0	0	0	0
120	0	1	0	1	1	0	0	0	0	1	0	1	0	0	0	1	1	1	1	1	0	1	0	1	0
121	0	0	1	1	1	0	0	0	0	0	0	1	0	0	0	1	1	0	1	1	0	1	0	0	0
122	0	0	0	1	1	0	0	0	0	1	0	1	0	1	1	0	0	0	1	0	0	0	0	0	0
123	0	1	0	1	0	0	0	0	0	0	0	0	0	0	1	0	0	0	0	0	0	0	0	0	0
124	0	1	0	0	0	0	0	0	0	0	0	0	0	0	1	0	0	0	0	1	0	0	0	0	0
125	0	1	0	1	1	0	0	0	0	0	0	0	0	0	0	0	0	0	0	0	0	0	0	0	0
126	0	0	0	1	0	0	0	0	0	0	0	0	0	0	1	1	0	0	1	0	0	1	0	1	0
127	0	1	0	1	0	0	0	0	0	0	0	0	1	0	0	0	0	0	0	0	0	0	0	0	0
128	0	1	0	1	1	0	1	1	0	0	1	1	0	1	0	1	1	0	0	1	0	1	0	1	0
129	0	0	0	0	0	0	0	0	0	1	0	0	0	1	0	0	0	0	0	1	0	0	0	0	0
130	0	0	0	1	0	0	0	0	0	1	0	0	0	1	0	1	1	0	0	0	0	0	0	0	0
131	0	0	0	0	0	0	0	0	0	1	0	0	0	1	0	0	0	0	0	0	0	0	0	0	0
132	0	1	0	1	1	0	0	1	1	0	0	1	0	1	0	1	0	0	0	0	0	0	1	1	0
133	0	1	0	1	1	0	0	0	0	1	0	1	0	0	0	1	0	0	0	0	0	0	0	1	0
134	0	0	0	1	0	0	0	0	0	1	0	0	0	0	0	0	0	0	1	0	0	1	0	0	0
135	0	1	NA	0	0	0	0	0	0	0	0	1	0	0	0	0	0	0	0	0	0	0	0	0	0
136	0	1	0	0	0	1	1	0	0	1	0	1	1	0	0	0	0	0	1	0	0	1	0	0	0
137	0	1	0	1	1	0	0	0	0	1	0	1	0	1	0	1	1	1	1	1	0	0	0	1	0
138	0	1	0	0	0	0	0	1	0	1	0	0	0	0	0	0	0	0	1	0	0	0	0	1	0
139	0	1	0	1	0	0	0	0	0	0	0	0	1	0	0	0	0	0	0	0	0	1	0	1	0
140	0	1	0	0	0	0	0	1	1	1	0	1	0	1	0	1	0	0	0	0	0	0	0	1	0
141	0	1	1	1	1	0	0	1	1	0	0	1	1	0	0	1	1	0	0	0	0	0	0	1	0
142	0	1	0	0	0	0	0	1	0	0	0	0	0	1	0	0	0	0	0	0	0	0	0	1	0
143	0	1	0	0	0	0	1	0	0	1	0	1	1	0	0	0	0	0	0	0	0	1	0	0	0
144	0	0	1	1	0	0	0	1	1	1	0	0	0	0	0	0	0	0	1	0	0	0	0	1	0
145	0	0	1	1	1	0	0	0	0	0	1	1	0	1	0	1	1	1	1	1	0	0	0	1	0
146	0	1	1	1	1	0	1	0	0	0	1	1	0	1	1	0	0	1	1	1	0	1	0	1	0
147	0	1	0	1	1	0	0	0	0	0	0	1	0	0	1	1	1	0	0	0	0	0	0	1	0
148	0	0	0	1	1	0	0	0	0	1	0	1	1	0	0	0	0	0	1	0	0	1	0	0	0
149	0	0	1	1	0	0	0	0	0	0	0	0	0	0	1	0	0	0	0	0	0	0	0	0	0
150	0	0	0	0	0	0	0	0	0	0	0	1	1	1	1	0	0	0	0	0	0	0	0	0	0
151	0	0	0	0	0	0	0	0	0	1	0	0	0	0	0	0	0	0	0	0	0	0	0	0	0
152	0	1	1	1	1	0	0	0	1	0	0	0	0	0	0	0	1	0	0	1	0	0	0	0	0
153	0	1	0	1	1	0	0	0	0	1	0	1	0	1	0	0	0	0	0	0	0	0	0	1	0
154	0	1	0	0	0	0	0	0	0	0	0	0	0	1	0	0	0	0	0	0	0	0	0	0	0
155	0	1	1	1	1	1	0	0	0	0	0	1	0	0	0	1	0	0	1	0	0	1	0	1	0
156	0	0	0	0	1	0	1	0	0	1	0	0	1	0	0	0	0	0	0	0	0	0	0	0	0
157	0	0	1	1	0	0	0	0	0	1	0	0	0	1	0	1	0	0	0	1	0	0	NA	0	0
158	0	1	0	1	1	0	0	0	0	0	0	0	0	0	1	0	1	0	0	1	0	0	0	0	0

## Sheet: Fig. 1c
ID	SLEDAI	anti-DNase1L3 positive
1	6	Positive
2	10	Negative
3	6	Positive
4	2	Negative
5	0	Negative
6	10	Positive
7	4	Negative
8	4	Negative
9	2	Positive
10	0	Positive
11	0	Negative
12	12	Negative
13	4	Negative
14	0	Positive
15	8	Positive
16	12	Negative
17	4	Positive
18	6	Positive
19	0	Positive
20	0	Positive
21	4	Positive
22	6	Positive
23	2	Negative
24	4	Positive
25	2	Positive
26	0	Negative
27	4	Negative
28	6	Positive
29	0	Negative
30	2	Negative
31	3	Positive
32	8	Negative
33	2	Negative
34	0	Positive
35	12	Positive
36	4	Positive
37	0	Negative
38	2	Negative
39	2	Positive
40	2	Negative
41	0	Positive
42	8	Negative
43	2	Positive
44	0	Positive
45	0	Positive
46	0	Negative
47	2	Negative
48	0	Negative
49	4	Negative
50	0	Negative
51	0	Negative
52	8	Positive
53	2	Positive
54	4	Positive
55	8	Positive
56	2	Negative
57	2	Negative
58	0	Negative
59	0	Negative
60	2	Negative
61	6	Negative
62	0	Negative
63	0	Negative
64	2	Negative
65	0	Negative
66	4	Positive
67	2	Negative
68	0	Negative
69	2	Positive
70	0	Negative
71	0	Negative
72	2	Negative
73	0	Negative
74	2	Negative
75	0	Negative
76	0	Negative
77	2	Negative
78	2	Negative
79	4	Negative
80	2	Negative
81	0	Negative
82	0	Negative
83	10	Positive
84	4	Positive
85	2	Negative
86	0	Negative
87	2	Negative
88	0	Negative
89	6	Positive
90	2	Positive
91	0	Negative
92	0	Negative
93	0	Positive
94	0	Negative
95	2	Negative
96	2	Negative
97	2	Negative
98	2	Negative
99	2	Positive
100	2	Positive
101	2	Negative
102	0	Negative
103	2	Negative
104	6	Negative
105	0	Negative
106	0	Negative
107	2	Positive
108	0	Negative
109	0	Negative
110	2	Negative
111	2	Negative
112	0	Negative
113	0	Negative
114	2	Negative
115	2	Negative
116	0	Negative
117	0	Positive
118	6	Positive
119	0	Negative
120	0	Negative
121	0	Negative
122	2	Negative
123	0	Negative
124	0	Negative
125	2	Negative
126	0	Negative
127	1	Negative
128	0	Negative
129	6	Positive
130	0	Negative
131	2	Negative
132	0	Negative
133	2	Negative
134	4	Negative
135	6	Negative
136	4	Positive
137	4	Negative
138	3	Positive
139	0	Negative
140	4	Positive
141	2	Negative
142	0	Negative
143	0	Negative
144	2	Negative
145	0	Negative
146	2	Negative
147	2	Negative
148	0	Negative
149	0	Negative
150	0	Positive
151	0	Negative
152	0	Negative
153	2	Positive
154	6	Negative
155	10	Negative
156	2	Negative
157	1	Negative
158	4	Negative

## Sheet: Fig. 1d
DNASEpos	Vascular	Skin	Serositis	Renal	Musculoskeletal	Immunological	Hematological	Constitutional	CNS
1	0	1	0	0	0	1	0	0	0
1	0	1	0	0	1	1	0	0	0
1	0	0	0	0	0	0	0	0	0
1	0	1	0	0	0	0	0	0	0
1	0	1	0	0	0	1	0	0	0
1	0	1	0	0	0	0	0	0	0
1	0	1	0	0	0	1	0	0	0
1	0	1	0	0	0	1	0	0	0
1	0	0	0	1	0	1	0	0	0
1	0	0	0	0	0	1	0	0	0
1	0	0	0	1	0	1	0	0	0
1	0	0	0	1	0	1	0	0	0
1	0	1	0	0	0	0	0	0	0
1	0	0	0	0	1	1	0	0	0
1	0	1	0	0	0	1	0	0	0
1	0	1	0	0	0	1	0	0	0
1	0	0	0	0	0	0	0	0	0
1	0	1	0	0	0	1	0	0	0
1	0	1	0	0	0	1	0	0	0
1	0	0	0	0	0	0	0	0	0
1	0	1	0	0	0	0	1	0	0
1	0	0	0	0	0	1	0	0	0
1	0	0	0	0	0	1	0	0	0
1	0	0	0	1	0	1	0	0	0
1	0	0	0	0	0	1	0	0	0
1	1	0	0	0	0	1	0	0	0
1	0	0	0	0	0	0	1	0	0
1	0	0	0	0	0	0	0	0	0
1	0	0	0	0	0	1	0	0	0
1	0	0	0	0	0	1	0	0	0
1	0	1	0	0	0	0	0	0	0
1	0	0	0	0	0	1	0	0	0
1	0	0	0	0	0	0	0	0	0
1	0	0	0	0	0	1	1	0	0
1	0	0	0	0	0	0	0	0	0
1	0	0	0	0	1	0	0	0	0
1	0	0	0	0	0	1	0	0	0
1	0	1	0	0	0	1	0	0	0
1	0	1	0	0	0	1	0	0	0
1	0	0	0	0	0	0	0	0	0
1	0	0	0	0	0	1	0	0	0
1	0	0	0	0	0	0	0	0	0
1	0	0	0	0	0	1	0	0	0
1	0	0	0	0	0	0	0	0	0
1	0	0	0	1	0	0	0	0	0
1	0	1	0	0	0	0	0	0	0
1	0	0	0	0	0	0	0	0	0
1	0	0	0	0	0	0	0	0	0
0	0	0	0	0	0	0	0	0	0
0	0	0	0	0	0	1	0	0	0
0	0	0	1	0	0	0	0	0	0
0	0	0	0	0	0	0	0	0	0
0	0	0	0	0	0	0	0	0	0
0	0	0	0	0	1	0	0	0	0
0	0	0	0	0	0	0	0	0	0
0	0	0	0	0	0	0	0	0	0
0	0	0	0	0	1	0	0	0	0
0	1	0	0	0	0	1	0	0	0
0	1	1	0	0	0	0	0	0	0
0	0	0	0	0	0	0	0	0	0
0	0	0	0	0	0	0	0	0	0
0	0	1	0	0	0	0	0	0	0
0	0	0	0	0	0	0	0	0	0
0	0	1	0	1	0	1	0	0	0
0	1	1	0	0	0	0	0	0	0
0	0	0	0	0	0	0	0	0	0
0	0	0	0	0	0	1	0	0	0
0	0	0	0	0	0	0	0	0	0
0	0	0	0	0	0	1	0	0	0
0	0	0	0	0	0	0	0	0	0
0	1	0	0	0	0	1	0	0	0
0	0	0	0	0	0	0	0	0	0
0	0	0	0	0	0	0	0	0	0
0	0	0	0	0	0	0	0	0	0
0	0	1	0	0	0	0	0	0	0
0	0	1	0	1	0	0	0	0	0
0	0	0	0	0	0	0	0	0	1
0	0	0	0	0	0	0	0	0	0
0	0	0	0	0	0	0	0	0	0
0	0	0	0	0	0	1	0	0	0
0	0	0	0	0	0	0	0	0	0
0	0	0	0	0	0	1	0	0	0
0	0	0	0	0	0	0	0	0	0
0	0	1	0	0	0	0	0	0	0
0	0	0	0	0	0	1	0	0	0
0	0	0	0	0	0	0	0	0	0
0	0	1	0	0	0	0	0	0	0
0	0	1	0	1	0	0	0	0	0
0	0	1	0	0	0	0	0	0	0
0	0	0	0	0	0	0	0	0	0
0	0	0	0	0	0	0	0	0	0
0	0	0	0	0	0	0	0	0	0
0	0	1	0	0	0	1	0	0	0
0	0	1	0	1	0	0	0	0	0
0	0	0	0	0	0	0	0	0	0
0	0	0	0	0	0	0	0	0	0
0	0	0	0	0	0	0	0	0	0
0	0	0	0	0	0	0	0	0	0
0	0	0	0	0	0	0	0	0	0
0	0	0	0	0	0	1	0	0	0
0	0	0	0	0	0	0	0	0	0
0	0	0	0	0	0	0	0	0	0
0	0	0	0	0	0	0	0	0	0
0	0	1	0	0	0	0	0	0	0
0	0	0	0	0	0	1	0	0	0
0	0	0	0	0	0	0	0	0	0
0	0	0	0	0	0	0	0	0	0
0	0	0	0	0	0	1	0	0	0
0	0	0	0	0	0	0	0	0	0
0	0	0	0	0	0	0	0	0	0
0	0	0	0	0	0	0	0	0	0
0	0	1	0	0	0	0	0	0	0
0	0	0	0	0	0	0	0	0	0
0	0	1	0	0	0	0	0	0	0
0	0	1	0	0	0	0	0	0	0
0	0	0	0	0	0	0	0	0	0
0	0	1	0	0	0	0	0	0	0
0	0	0	0	0	0	0	0	0	0
0	0	1	0	0	1	0	0	0	0
0	0	0	0	0	0	0	0	0	0
0	0	1	0	0	0	0	0	0	0
0	0	0	0	0	0	0	0	0	0
0	0	1	0	0	0	0	0	0	0
0	0	0	0	0	1	0	0	0	0
0	0	0	0	0	0	1	0	0	0
0	0	1	0	0	0	0	0	0	0
0	0	1	0	0	0	0	0	0	0
0	0	0	0	1	0	0	0	0	0
0	0	0	0	0	0	0	0	0	0
0	0	0	0	0	0	0	0	0	0
0	0	0	0	0	0	0	0	0	0
0	0	0	0	0	0	1	0	0	0
0	0	1	0	0	0	0	0	0	0
0	0	0	0	0	0	0	0	0	0
0	0	1	0	0	0	0	0	0	0
0	0	1	0	0	0	0	0	0	0
0	0	0	0	0	0	1	0	0	0
0	0	1	0	0	0	0	0	0	0
0	0	0	0	0	0	0	0	0	0
0	0	1	0	0	0	0	0	0	0
0	0	0	0	0	0	0	0	0	0
0	0	0	0	0	0	0	1	0	0
0	0	1	0	0	0	0	0	0	0
0	0	1	0	0	0	0	0	0	0
0	0	0	0	0	0	1	0	0	0
0	0	0	0	0	0	0	0	0	0
0	0	0	0	0	0	0	0	0	0
0	0	1	0	0	1	0	0	0	0
0	0	1	0	0	0	0	0	0	0
0	0	0	0	0	0	0	0	0	0
0	0	1	0	0	0	0	0	0	0
0	0	0	0	0	0	0	0	0	0
0	0	1	0	0	0	0	0	0	0
0	0	0	0	0	0	0	0	0	0
0	0	0	0	0	0	0	0	0	0
0	0	0	0	0	0	0	0	0	0
0	0	0	0	0	0	0	0	0	0
0	0	0	0	0	0	1	0	0	0

## Sheet: Fig. 1e
anti-DNase1L3 status (1= Present, 0=Absent)	Low C3 (1= Present, 0=Absent)	anti-DNA (1= Present, 0=Absent)
1	1	1
1	0	1
1	0	0
1	0	0
1	0	1
1	0	0
1	1	1
1	1	1
1	1	1
1	0	1
1	0	1
1	0	1
1	0	0
1	1	1
1	1	0
1	1	1
1	0	0
1	0	1
1	1	1
1	0	0
1	0	0
1	0	1
1	0	1
1	1	1
1	0	1
1	0	1
1	0	0
1	0	0
1	1	1
1	0	1
1	0	0
1	0	1
1	0	0
1	1	0
1	0	0
1	0	0
1	1	1
1	1	1
1	0	1
1	0	0
1	1	0
1	0	0
1	1	1
1	0	0
1	0	0
1	0	0
1	0	0
1	0	0
0	0	0
0	0	1
0	0	0
0	0	0
0	0	0
0	0	0
0	0	0
0	0	0
0	0	0
0	1	1
0	0	0
0	0	0
0	0	0
0	0	0
0	0	0
0	1	1
0	0	0
0	0	0
0	0	1
0	0	0
0	0	1
0	0	0
0	1	0
0	0	0
0	0	0
0	0	0
0	0	0
0	0	0
0	0	0
0	0	0
0	0	0
0	1	0
0	0	0
0	0	1
0	0	0
0	0	0
0	0	1
0	0	0
0	0	0
0	0	0
0	0	0
0	0	0
0	0	0
0	0	0
0	0	1
0	0	0
0	0	0
0	0	0
0	0	0
0	0	0
0	0	0
0	1	0
0	0	0
0	0	0
0	0	0
0	0	0
0	0	1
0	0	0
0	0	0
0	0	1
0	0	0
0	0	0
0	0	0
0	0	0
0	0	0
0	0	0
0	0	0
0	0	0
0	0	0
0	0	0
0	0	0
0	0	0
0	0	0
0	0	0
0	0	0
0	0	0
0	0	1
0	0	0
0	0	0
0	0	0
0	0	0
0	0	0
0	0	0
0	1	1
0	0	0
0	0	0
0	0	0
0	0	0
0	0	1
0	0	0
0	0	0
0	0	0
0	0	0
0	0	0
0	0	0
0	0	0
0	1	0
0	0	0
0	0	0
0	0	0
0	0	0
0	0	0
0	0	0
0	0	0
0	0	0
0	0	0
0	0	0
0	0	0
0	0	0
0	0	1

## Sheet: Fig. 2a
Gene	logFC	AveExpr	t	P.Value	adj.P.Val	B
IFI27	2.34433	8.5713	6.17978	5.11647e-09	3.67425e-06	10.2928
USP18	1.7341	6.08418	6.35249	2.10125e-09	2.12042e-06	11.13
SIGLEC1	1.48713	7.97886	4.88976	2.43718e-06	0.000265884	4.51927
ISG15	1.47941	8.93953	5.67905	6.22574e-08	2.09418e-05	7.94634
IFI44L	1.45686	8.88647	4.3231	2.69503e-05	0.00145046	2.29132
FLJ42418	1.41854	4.4731	4.49913	1.30582e-05	0.000846653	2.96106
SPATS2L	1.33811	6.40327	5.8646	2.5026e-08	1.12242e-05	8.80134
RTP4	1.27188	6.84388	6.167	5.46153e-09	3.67425e-06	10.2315
LY6E	1.24983	7.25355	5.71064	5.33755e-08	2.03336e-05	8.09067
RSAD2	1.24288	9.6219	4.239	3.78247e-05	0.00189664	1.97872
CMPK2	1.22514	8.47827	4.80598	3.52136e-06	0.000342506	4.17695
OAS3	1.22388	8.73613	4.7149	5.22799e-06	0.000435109	3.80977
KLHDC7B	1.1627	5.37098	6.26404	3.32006e-09	2.9781e-06	10.6996
OAS1	1.14357	8.91107	5.10384	9.33613e-07	0.000134366	5.4134
IFIT1	1.11848	9.24672	4.18625	4.66737e-05	0.00222957	1.78511
EPSTI1	1.10951	8.63991	4.56016	1.01099e-05	0.000709714	3.19804
OASL	1.08807	9.039	5.22703	5.30985e-07	9.28834e-05	5.94021
SERPING1	1.08376	6.6858	5.25499	4.66573e-07	8.75964e-05	6.06102
IFI44	1.07557	9.18043	4.38909	2.05883e-05	0.00122213	2.53997
HERC5	1.04917	8.72559	4.61025	8.17998e-06	0.000617168	3.39438
TIMM10	1.01848	7.67543	7.23157	1.85927e-11	7.50493e-08	15.5854
OAS2	1.00146	8.54655	5.21851	5.52261e-07	9.28834e-05	5.90352
LAMP3	0.995717	6.22598	4.34103	2.50559e-05	0.00139501	2.3586
RPH3A	0.989545	6.02515	5.17351	6.79251e-07	0.000107521	5.71025
BATF2	0.985094	6.21538	5.5483	1.17062e-07	2.95324e-05	7.35462
DDX60	0.96199	8.53483	4.72256	5.05799e-06	0.000425345	3.84047
HERC6	0.95793	7.89669	5.60138	9.06904e-08	2.53444e-05	7.59375
XAF1	0.943754	9.56983	5.59525	9.3413e-08	2.53444e-05	7.56603
LGALS3BP	0.938043	6.03957	7.66818	1.59405e-12	1.28688e-08	17.9036
IRF7	0.898381	7.70664	6.05561	9.61763e-09	5.17621e-06	9.69955
CEACAM8	0.893171	6.49749	3.21078	0.00160001	0.0305799	-1.43025
IFIT5	0.891142	9.36851	5.70297	5.54116e-08	2.03336e-05	8.05557
MX1	0.889019	9.5932	4.19678	4.47615e-05	0.00217933	1.82362
MT2A	0.886109	8.85944	6.4241	1.44711e-09	1.66894e-06	11.481
OLFM4	0.885885	6.0119	3.02517	0.00289586	0.0436162	-1.95916
IFI6	0.869801	7.28582	6.11389	7.15849e-09	4.44542e-06	9.9771
CD177	0.851218	5.10895	4.34564	2.45902e-05	0.00137859	2.37592
IFIH1	0.816895	7.95473	5.12452	8.49748e-07	0.000129434	5.50122
MMP8	0.81089	5.2123	3.43538	0.00075379	0.0182196	-0.753642
PLSCR1	0.803792	9.03429	5.62408	8.12742e-08	2.52356e-05	7.69648
IFIT3	0.795798	10.0961	4.73398	4.81467e-06	0.000417944	3.88626
CLEC4D	0.783341	7.76204	5.43032	2.05327e-07	4.36213e-05	6.82854
SLC26A8	0.750368	6.58059	4.78955	3.78303e-06	0.000359298	4.11032
PRIC285	0.738635	5.80149	6.92206	1.01772e-10	2.05401e-07	13.982
ZCCHC2	0.738024	8.3823	5.20629	5.84252e-07	9.43334e-05	5.85092
GOLGA6L4 /// PML	0.729308	7.25898	5.49731	1.49377e-07	3.44549e-05	7.12633
HIST1H4H	0.713825	6.851	4.99802	1.50533e-06	0.000181381	4.96799
PNPT1	0.712981	5.37166	4.79675	3.666e-06	0.000352329	4.13953
IFI35	0.711539	8.22201	4.96174	1.77053e-06	0.000204193	4.81681
FBXO6	0.709731	5.99686	5.03349	1.28356e-06	0.000163018	5.11654
CCRL2	0.708259	6.40633	6.93796	9.33468e-11	2.05401e-07	14.0635
EIF2AK2	0.703133	9.05959	6.07882	8.55214e-09	4.93153e-06	9.8099
C18orf49	0.69254	7.07946	4.77544	4.02263e-06	0.000373272	4.05324
CRISP3	0.692422	5.30967	3.64719	0.000358205	0.0105231	-0.079759
ARG1	0.684507	6.29122	2.96638	0.00347526	0.0487339	-2.12085
LCN2	0.678756	7.85954	3.78642	0.000215792	0.0071691	0.381657
ZBP1	0.677729	7.00568	4.9434	1.92126e-06	0.000218456	4.74071
AIM2	0.667482	8.43157	5.64232	7.44101e-08	2.40285e-05	7.77918
LAP3	0.661841	8.55843	4.59339	8.7859e-06	0.000644805	3.32813
PARP12	0.655185	9.83493	5.87298	2.40066e-08	1.12242e-05	8.84038
SAMD9L	0.639378	9.11496	4.91576	2.17226e-06	0.000243564	4.62639
SCO2	0.63123	8.74264	4.69956	5.58491e-06	0.00045087	3.74845
ETV7	0.614438	5.9974	3.25723	0.00137363	0.0273135	-1.29358
TNFAIP6	0.597774	8.79822	4.73401	4.81394e-06	0.000417944	3.8864
IL18R1	0.589543	7.73683	3.82233	0.00018893	0.00660274	0.50298
MOV10	0.585979	6.60032	5.10648	9.22472e-07	0.000134366	5.4246
CAMP	0.585096	7.45247	4.48789	1.36848e-05	0.000869898	2.91768
DHX58	0.578524	6.00885	5.52651	1.29939e-07	3.17878e-05	7.25687
HP	0.577409	7.12437	3.46644	0.000677266	0.0168641	-0.656966
FLJ36031	0.574248	6.03901	4.86411	2.72907e-06	0.000282459	4.41401
AGRN	0.573001	6.33303	5.02514	1.33273e-06	0.000163018	5.08149
ZNF496	0.570001	6.4204	4.57453	9.51525e-06	0.00067383	3.25421
HIST1H2BD	0.569191	7.07097	5.21976	5.49099e-07	9.28834e-05	5.90888
TRIM5	0.567818	7.89145	4.78419	3.87236e-06	0.000363507	4.08863
TCN1	0.564988	6.05985	3.9655	0.000110194	0.00447033	0.996105
DDX60L	0.555846	9.9973	5.609	8.74162e-08	2.53444e-05	7.62821
MAP2K6	0.555129	6.227	4.60097	8.50819e-06	0.000630152	3.3579
CEACAM1	0.54881	8.16093	4.40608	1.92004e-05	0.00116545	2.60447
KLHDC8B	0.548441	6.86542	4.48361	1.39306e-05	0.000878607	2.9012
RGPD1 /// RGPD2	0.545555	6.87952	3.43259	0.000761035	0.0182852	-0.762276
MT1P2	0.539383	7.114	6.23603	3.83475e-09	3.09579e-06	10.564
MT1G	0.533863	6.94201	5.7973	3.49007e-08	1.48291e-05	8.4892
HIST1H2BC	0.53302	7.00717	4.37761	2.15809e-05	0.00126165	2.49648
GBP3	0.532246	7.42887	4.33316	2.58715e-05	0.00143055	2.32903
FAM125A	0.531841	7.31401	4.31392	2.79726e-05	0.00146638	2.25696
GBP1	0.531764	8.40918	3.47087	0.000666967	0.0167084	-0.643119
ODF3B	0.526062	6.99296	4.29407	3.03116e-05	0.00157875	2.18287
PARP9	0.525989	9.92013	5.72427	4.99387e-08	2.01577e-05	8.15309
CACNA1A	0.525723	6.55934	5.27396	4.27287e-07	8.21306e-05	6.14321
DOCK4	0.524102	7.24375	4.15427	5.29682e-05	0.00242961	1.66869
HIST1H2AE	0.518279	8.05749	3.82701	0.000185671	0.00659463	0.518869
NTNG2	0.518181	9.29069	4.86573	2.70971e-06	0.000282459	4.42064
HIST1H2BG	0.516289	6.15899	3.89162	0.0001458	0.00552601	0.739794
CES1	0.515114	6.84054	3.05231	0.0026596	0.0412903	-1.88356
TTC21A	0.511538	6.15374	4.19872	4.44179e-05	0.00217933	1.83072
IFITM3	0.510756	11.7107	6.42668	1.42767e-09	1.66894e-06	11.4938
SP140	0.505408	8.77583	4.84484	2.97035e-06	0.00030354	4.3352
ABCA1	0.502879	8.34824	4.63624	7.324e-06	0.000574046	3.49688
TRIM69	0.502747	8.3139	5.51084	1.40042e-07	3.32517e-05	7.18675
TDRD7	0.502517	8.06618	5.06813	1.09774e-06	0.000150204	5.26235
LOC645984	0.496345	5.82445	3.78735	0.000215048	0.0071691	0.384808
SIGLEC5	0.487185	8.9971	4.0888	6.84778e-05	0.0030627	1.43258
MT1X	0.486537	7.21533	4.90751	2.25317e-06	0.000249176	4.59234
REC8	0.483033	7.23578	4.88566	2.48173e-06	0.000267133	4.50241
TMEM140	0.48224	9.50671	5.04784	1.20314e-06	0.000156661	5.17685
TMEM123	0.4821	8.36408	5.25001	4.77459e-07	8.76028e-05	6.03947
IFITM1	0.481271	11.5612	6.58013	6.37024e-10	1.02854e-06	12.2536
HIST2H2AA3	0.479202	9.05468	5.89769	2.12325e-08	1.07131e-05	8.95567
IFIT2	0.477739	10.8419	4.50242	1.28799e-05	0.000846653	2.97378
SAMD9	0.477399	9.48425	4.96951	1.71019e-06	0.000200092	4.84911
NCOA7	0.475938	7.48158	5.03107	1.2976e-06	0.000163018	5.10639
LOC100290557	0.475002	5.96392	2.96882	0.00344928	0.0485969	-2.11421
UBE2L6	0.473422	10.1384	5.59355	9.4182e-08	2.53444e-05	7.55835
C1GALT1	0.471924	6.29533	4.55603	1.02871e-05	0.000715932	3.18194
BST2	0.468009	7.39555	5.0262	1.32638e-06	0.000163018	5.08595
LOC100130357	0.466326	6.38513	3.89439	0.000144289	0.00549454	0.749322
HIST1H2BB /// HIST1H2BC /// HIST1H2BD /// HIST1H2BE /// HIST1H2BG /// HIST1H2BH /// HIST1H2BI	0.465153	5.90943	5.46322	1.75684e-07	3.93971e-05	6.97447
SMA4 /// SMA5	0.46364	9.03033	3.27878	0.00127906	0.0260117	-1.22959
CD274	0.458369	7.77096	2.98957	0.00323503	0.046972	-2.05741
TRIM22	0.454233	9.50288	4.72338	5.0402e-06	0.000425345	3.84374
NEXN	0.453109	6.67828	4.08729	6.88824e-05	0.0030627	1.42717
MT1E	0.45036	7.21559	4.67063	6.32329e-06	0.00050047	3.63319
DHRS9	0.446972	7.88506	2.96048	0.00353901	0.0491746	-2.13694
PTPRN2	0.445766	6.94838	3.01899	0.00295227	0.0440548	-1.97629
TOR1B	0.445501	8.58128	4.8141	3.39864e-06	0.000338731	4.20993
SIPA1L2	0.442487	8.13005	3.26843	0.00132371	0.0265828	-1.26038
PARP10	0.442176	7.41474	5.56627	1.07388e-07	2.79659e-05	7.43541
MX2	0.438397	10.2764	5.298	3.82087e-07	7.52338e-05	6.24771
NCRNA00183	0.436844	7.19489	4.76493	4.21044e-06	0.00038192	4.01084
CCR1	0.433953	9.44961	5.42222	2.13337e-07	4.41608e-05	6.79273
LOC203274	0.432036	7.08586	3.93469	0.000123899	0.0048555	0.888743
GALM	0.427528	7.51722	4.10412	6.45005e-05	0.00290901	1.48757
PARP14	0.427422	10.3085	5.16888	6.93824e-07	0.000107716	5.69043
NT5C3	0.42291	8.54946	4.19288	4.54599e-05	0.00218451	1.80937
TYMP	0.422512	7.02511	5.07268	1.07537e-06	0.00014968	5.28155
ANXA3	0.420843	8.24987	3.1646	0.00185906	0.0332213	-1.56444
KIAA1466	0.419094	7.93052	3.40045	0.00084948	0.019433	-0.861448
RGPD5	0.414368	6.46167	3.07554	0.00247159	0.0399063	-1.81836
FFAR2	0.411796	7.19807	3.56509	0.000479796	0.013265	-0.345001
NDC80	0.411435	6.15128	4.18204	4.74591e-05	0.00225155	1.76975
MT1H /// MT1P2	0.410198	6.73666	5.69261	5.82806e-08	2.04565e-05	8.00823
H2BFS	0.407221	7.76886	5.11118	9.0299e-07	0.000134366	5.44452
G0S2	0.404292	6.45504	4.49944	1.30411e-05	0.000846653	2.96227
ZNF230	0.402951	6.27334	4.61073	8.16325e-06	0.000617168	3.39628
IL18RAP	0.401566	9.54621	3.13528	0.00204315	0.0352443	-1.64874
LOC731424	0.399444	5.96593	3.6895	0.000307528	0.00933335	0.0589362
CNP	0.39511	8.35801	3.84261	0.000175188	0.00631381	0.571947
C3AR1	0.393501	7.86057	3.66522	0.000335715	0.0100752	-0.0208208
C19orf66	0.391934	8.70473	5.10031	9.48702e-07	0.000134366	5.39845
ISG20	0.391606	9.7653	4.2838	3.15949e-05	0.00163497	2.14463
SLFN12	0.389506	5.87148	3.8485	0.00017138	0.00625938	0.592023
CYSLTR1	0.387899	7.54376	3.79442	0.000209512	0.00707696	0.408601
GBP4	0.385143	7.90971	3.1294	0.00208207	0.0354698	-1.66557
NAPA	0.385057	6.44404	4.27129	3.32274e-05	0.00168708	2.09817
NCAPH2	0.384449	8.21527	4.32789	2.64311e-05	0.00144174	2.30927
IL15	0.382303	6.29021	2.98832	0.00324761	0.0470032	-2.06084
TREX1	0.381687	8.05231	3.57824	0.000458009	0.01275	-0.30287
RAB33B	0.375823	7.37003	4.45582	1.56355e-05	0.000978491	2.79438
SRGAP2P1	0.371698	7.02937	3.5526	0.000501404	0.0136291	-0.384924
FKBP5	0.371164	9.93765	2.9882	0.00324883	0.0470032	-2.06118
IFI16	0.370531	10.1169	4.76526	4.20442e-06	0.00038192	4.01217
GADD45B	0.370352	7.79867	4.43763	1.68587e-05	0.00103893	2.72472
DDIT3	0.369644	6.65932	4.33096	2.61036e-05	0.00143357	2.32078
LGALS9	0.369158	7.95727	3.51748	0.000567146	0.0149139	-0.496496
FAM8A1	0.368784	8.66833	4.83954	3.04022e-06	0.000306796	4.31357
ZNF438	0.366712	6.48088	3.65539	0.000347799	0.0103227	-0.0529658
FGD4	0.365421	7.17795	3.79828	0.000206541	0.00702628	0.421633
SRGAP2	0.364834	7.14081	3.69705	0.000299225	0.00918495	0.08384
HIST1H2BE	0.364289	6.96948	5.2084	5.78613e-07	9.43334e-05	5.85998
SMTNL1	0.363763	6.74556	4.36671	2.25644e-05	0.00129643	2.45531
LTB4R	0.362849	7.84597	3.21862	0.00155953	0.0300479	-1.40731
TRIM38	0.359749	9.38563	4.49317	1.33868e-05	0.000857709	2.93805
CHMP5	0.35799	9.0487	3.97323	0.000106988	0.00438434	1.02316
SLC22A4	0.356508	8.35532	3.45237	0.000710974	0.0173405	-0.700844
RBCK1	0.356503	8.74407	4.06803	7.42452e-05	0.0032399	1.35831
HIST1H3H	0.355232	9.25009	3.36299	0.000964703	0.0212788	-0.976042
TNFSF13B	0.35507	10.3965	4.11446	6.19427e-05	0.00282522	1.52476
SPTLC2	0.353752	8.75716	3.80577	0.000200893	0.00690132	0.446935
CARD16	0.35066	9.00831	4.3956	2.00461e-05	0.00119876	2.56464
TRIM14	0.349723	6.98461	3.79045	0.000212607	0.00715156	0.395225
IGLV3-19	0.348879	6.54403	3.59674	0.000428923	0.0121926	-0.243355
PHF11	0.347435	9.72069	4.28222	3.17962e-05	0.00163497	2.13877
GM2A	0.347255	8.35618	4.22486	4.00241e-05	0.0019823	1.92665
ATP6V1C1	0.346036	6.8536	3.15858	0.00189554	0.0336323	-1.5818
APOL1	0.345335	7.75007	4.54411	1.08159e-05	0.00073997	3.13551
HSH2D	0.345294	7.57383	3.84613	0.000172902	0.00625938	0.583944
HIST1H2AD /// HIST1H3D	0.345161	6.12577	4.376	2.1723e-05	0.00126165	2.49041
STAT1	0.344219	9.63929	4.50079	1.29677e-05	0.000846653	2.96749
TAP2	0.343865	8.17378	2.9592	0.00355297	0.0492837	-2.14042
APOL6	0.343617	9.88259	3.97964	0.0001044	0.00432216	1.0456
TUFT1	0.341903	7.02064	3.48602	0.000632842	0.0161675	-0.595646
ZNFX1	0.34036	8.27845	3.82406	0.000187715	0.00659463	0.508873
DISC1 /// TSNAX-DISC1	0.339981	6.43363	3.64526	0.000360683	0.01055	-0.0860238
MOBKL2C	0.338955	6.86369	4.58682	9.03371e-06	0.00065702	3.30234
PTP4A1	0.337528	8.69191	4.5336	1.13039e-05	0.000766863	3.09463
CASP10	0.337524	7.4946	5.05352	1.1727e-06	0.0001552	5.20075
EGR1	0.335794	6.86315	3.0207	0.00293655	0.0439015	-1.97155
RIPK2	0.335128	7.32506	3.78841	0.000214214	0.0071691	0.388353
SP100	0.334151	9.87284	4.1965	4.48121e-05	0.00217933	1.82258
PRRT3	0.333761	6.28075	3.25943	0.00136367	0.0272431	-1.28706
BST1	0.333465	8.71199	3.99075	0.000100051	0.00416345	1.0846
GPD2	0.329863	7.13217	3.66345	0.000337857	0.0101019	-0.0266046
CARD16 /// CASP1	0.329473	9.42055	4.57829	9.36513e-06	0.000669068	3.26895
AZI2	0.329247	6.68897	3.70943	0.000286075	0.0088486	0.124742
HIST2H2BE	0.328853	10.1694	4.31902	2.74007e-05	0.00146037	2.27602
TNFSF10	0.327833	10.7282	4.80777	3.49394e-06	0.000342506	4.18422
CAPG	0.326651	7.23337	4.08444	6.96536e-05	0.00307275	1.41694
PRMT5	0.326526	7.31524	3.39608	0.000862222	0.0195526	-0.87487
C9orf16	0.325949	5.89358	3.10967	0.00221765	0.0367215	-1.72182
CTRL	0.32507	6.29127	3.97613	0.000105812	0.00435827	1.03329
TLR2	0.32154	9.7653	3.66803	0.000332325	0.0100107	-0.0115941
SMARCD3	0.321439	7.7944	4.04343	8.168e-05	0.00350746	1.27069
NMI	0.320696	9.91622	4.86487	2.71995e-06	0.000282459	4.41713
DTX3L	0.319877	9.52395	4.68376	5.97717e-06	0.000477759	3.68544
PHACTR2	0.318971	6.87338	2.96392	0.00350169	0.0488241	-2.12756
BUD31	0.31778	9.11148	4.61159	8.1335e-06	0.000617168	3.39966
AKIRIN2	0.317051	7.95477	4.3842	2.10058e-05	0.00123781	2.52143
RIN2	0.317012	7.50905	3.3199	0.00111523	0.0238182	-1.10648
TLR5	0.31554	7.55521	3.19974	0.00165868	0.031108	-1.46248
MT1F	0.315425	7.75694	3.18415	0.00174495	0.0321621	-1.50783
DBN1	0.313926	6.10301	3.51261	0.000576869	0.0150542	-0.51188
S100A9	0.313046	10.6627	5.0593	1.14245e-06	0.000153717	5.22512
FKBP8	0.312424	10.5678	3.20611	0.0016246	0.0308021	-1.44391
LHFPL2	0.31215	8.02062	3.41098	0.000819483	0.0192155	-0.829033
MCTP2	0.310994	8.66455	2.96607	0.00347861	0.0487339	-2.1217
GTPBP2	0.309168	6.67077	4.7476	4.53903e-06	0.000402677	3.94102
DYNLT1	0.308133	9.74439	5.44151	1.94737e-07	4.24895e-05	6.8781
CEBPD	0.307974	9.11652	3.87387	0.000155855	0.00579489	0.678809
ZFYVE26	0.306838	7.96583	3.46024	0.000691937	0.0169787	-0.676328
BCL2A1	0.30571	10.4789	4.7264	4.97481e-06	0.000425345	3.85587
BLVRA	0.304023	8.24925	3.03006	0.00285189	0.0431956	-1.94558
GALNT3	0.303778	7.83662	3.47521	0.000657018	0.0165237	-0.629536
PPP1R3D	0.303314	6.64958	3.52206	0.000558124	0.0147729	-0.481982
LMNB1	0.302368	8.09821	4.00841	9.34921e-05	0.00397243	1.14677
REM2	0.302103	7.86794	3.22167	0.00154401	0.02982	-1.39836
CNIH4	0.299564	7.91972	3.58276	0.000450741	0.0126348	-0.288363
NINJ1	0.296198	8.21738	3.40386	0.000839673	0.0193909	-0.85098
CD14	0.296196	9.07383	3.75471	0.00024249	0.00783049	0.275301
PML	0.295108	6.06244	3.04856	0.00269113	0.0416996	-1.89404
MLKL	0.295086	9.21332	3.4308	0.000765716	0.0183261	-0.76781
SRBD1	0.29371	6.3172	3.54046	0.000523266	0.0141282	-0.423586
HIST1H2BK	0.293297	9.23989	3.95724	0.000113719	0.00454481	0.967259
SCARB2	0.292384	6.74639	3.21356	0.00158553	0.0304037	-1.42212
CC2D2A	0.29224	5.97417	3.14237	0.00199716	0.0348823	-1.62842
TAP1	0.29205	10.1164	4.43998	1.66956e-05	0.0010368	2.7337
TMEM60	0.291625	7.50375	3.32906	0.00108151	0.0232757	-1.07888
ZNF271	0.290686	6.67804	3.37721	0.000919322	0.0204454	-0.932651
C4orf48	0.290578	6.96618	3.07014	0.00251417	0.0402716	-1.83356
LYRM1	0.289295	8.93691	4.36413	2.28035e-05	0.00129643	2.44558
FANCA	0.288443	6.78893	3.36577	0.000955655	0.021137	-0.967558
ADCY4	0.287179	6.93135	3.53661	0.000530388	0.0142253	-0.435829
TRIM34 /// TRIM6-TRIM34	0.287035	7.82982	3.56156	0.000485814	0.0133401	-0.3563
NFIL3	0.286675	9.31109	3.32816	0.00108478	0.0232757	-1.08159
C20orf107	0.285591	6.09018	3.16699	0.00184474	0.0331183	-1.55753
C1RL	0.285232	7.71803	3.32756	0.00108695	0.0232757	-1.08339
S100A6	0.284764	10.9821	3.84654	0.000172643	0.00625938	0.585318
HIST2H2AA3 /// HIST2H2AA4	0.282791	9.25012	3.23016	0.00150164	0.029282	-1.37344
HCG26	0.282403	7.32883	3.04039	0.00276107	0.0422963	-1.91684
CEACAM3	0.282219	8.02112	3.56264	0.000483969	0.0133347	-0.35285
IRF9	0.282028	9.48289	4.03495	8.44023e-05	0.00360518	1.2406
C5orf62	0.282023	6.95754	3.13076	0.00207301	0.0354698	-1.66168
SBF2	0.276855	7.25866	3.23724	0.00146713	0.0288518	-1.35261
C7orf49	0.276022	6.99276	4.00348	9.52815e-05	0.00402727	1.12939
IL1RN	0.274253	10.9043	4.27823	3.23117e-05	0.00165097	2.12394
NBN	0.273671	8.91021	3.76363	0.000234681	0.00760876	0.305138
MSRB2	0.273597	6.97363	3.18165	0.00175917	0.0323142	-1.51508
POLB	0.273328	8.75663	3.4702	0.000668503	0.0167084	-0.645198
INSL3 /// JAK3	0.27295	6.19159	3.06235	0.0025768	0.0407103	-1.85544
TOR1A	0.270575	9.49578	4.97468	1.67109e-06	0.000198392	4.87066
AGTRAP	0.2688	7.57084	3.74835	0.000248209	0.00798322	0.254059
MCTS1	0.26824	7.45897	3.51238	0.000577332	0.0150542	-0.512606
LIN37	0.268108	7.1085	2.99819	0.00314968	0.0460641	-2.0337
UBA7	0.268002	7.88901	4.06155	7.6138e-05	0.00330463	1.33519
RNF213	0.266523	11.1773	3.8738	0.000155896	0.00579489	0.678567
ACVR1B	0.265016	6.50546	3.06336	0.00256858	0.0407103	-1.8526
MIA3	0.264537	7.10982	3.8728	0.000156483	0.00579489	0.675133
TRAFD1	0.262269	9.95439	3.36059	0.000972543	0.0213352	-0.983329
DRAM1	0.261783	6.95011	3.11962	0.00214829	0.0361315	-1.69349
C11orf68	0.261762	6.37046	3.42119	0.000791364	0.0187902	-0.797538
GALK1	0.260928	6.64864	3.19564	0.00168098	0.0313408	-1.47443
RHOT1	0.260349	8.44066	3.77997	0.000220987	0.00728176	0.359959
GTPBP1	0.259192	7.65441	3.58154	0.000452694	0.0126457	-0.292283
ACOT13	0.258224	6.56323	3.93937	0.000121717	0.00481171	0.905011
ACSL1	0.257284	10.6405	3.7351	0.000260537	0.00824828	0.209894
CIR1	0.257046	8.6844	3.80127	0.000204267	0.00698748	0.431737
CASP4	0.255505	10.3605	4.54682	1.06935e-05	0.000737848	3.14605
DNAJC4	0.254811	7.25144	3.07671	0.00246245	0.0398384	-1.81507
CARD6	0.254216	8.16744	3.27034	0.00131534	0.0265469	-1.25469
SRA1	0.253653	7.91889	3.72249	0.000272796	0.00852928	0.168016
PSMB9	0.253164	9.69492	3.74055	0.000255398	0.00814954	0.228042
GNB4	0.25297	8.35267	3.19383	0.0016909	0.031453	-1.47969
FIG4	0.25281	7.10527	3.50887	0.000584459	0.0151676	-0.523708
LOC541471 /// NCRNA00152	0.252761	10.0819	3.50682	0.000588639	0.0151824	-0.530155
TAPBPL	0.252084	7.93384	3.22237	0.0015405	0.02982	-1.39632
MYD88	0.25198	9.96972	4.49819	1.31093e-05	0.000846653	2.95744
FAM91A2 /// FLJ39739 /// LOC100132057 /// LOC100286793 /// LOC728855 /// LOC728875	0.251901	9.62173	3.59567	0.000430559	0.0121962	-0.246809
STAT2	0.24985	11.399	4.36125	2.30734e-05	0.0013026	2.43471
CSGALNACT2	0.248911	8.57757	3.22423	0.00153113	0.0297135	-1.39086
LOC100132999	0.24777	9.72393	3.55779	0.000492312	0.0134271	-0.368341
HIST1H2AJ	0.247583	7.60154	3.95775	0.000113498	0.00454481	0.969042
BRI3	0.247462	8.93537	3.6432	0.000363364	0.01059	-0.0927527
DRAP1	0.247152	7.90953	3.05582	0.00263032	0.0409935	-1.87372
KIAA1109	0.245321	7.87747	3.28672	0.00124578	0.0257618	-1.20593
GYG1	0.243964	9.82077	3.17587	0.0017925	0.0327034	-1.53186
NOP10	0.243668	9.84496	3.42132	0.000791022	0.0187902	-0.797148
SHISA5	0.243486	11.3801	4.15957	5.18709e-05	0.00239288	1.68795
TIMP1	0.243109	9.10828	2.96801	0.00345788	0.0486332	-2.11641
ZC3HAV1	0.242745	8.8414	3.29002	0.00123218	0.0257618	-1.19607
SP110	0.241151	10.5735	3.05339	0.00265058	0.0412295	-1.88054
PPP2R5A	0.241095	8.8337	3.46482	0.000681062	0.0168641	-0.662017
DDAH2	0.240615	6.85955	3.4035	0.000840679	0.0193909	-0.852059
GRN	0.240352	7.7719	3.46396	0.000683087	0.0168641	-0.664699
TRIM21	0.239174	9.48663	3.89495	0.000143983	0.00549454	0.751259
ARID3B	0.23827	6.96959	3.15899	0.00189304	0.0336323	-1.58062
SECTM1	0.237866	7.67904	3.36899	0.000945288	0.0209651	-0.957736
KIAA0226	0.236398	8.00453	3.09733	0.00230651	0.0377697	-1.75682
GBA /// GBAP1	0.235975	7.66485	3.313	0.00114126	0.0241821	-1.12722
PLAC8	0.235024	10.0203	3.05981	0.0025975	0.0408315	-1.86256
ADM	0.233305	8.19494	3.24211	0.00144381	0.0284985	-1.33825
LOC728153	0.233143	7.93219	3.14805	0.00196097	0.034641	-1.6121
SART1	0.232974	7.41454	3.01374	0.00300103	0.0446175	-1.99083
APH1B	0.232023	7.56822	3.91416	0.000133919	0.00519772	0.817559
BAZ2B	0.2319	9.37057	3.14117	0.00200488	0.0348823	-1.63186
TBPL1	0.23164	7.87591	3.04764	0.0026989	0.0417399	-1.8966
ARAP1	0.231494	7.56699	2.98167	0.00331513	0.0477912	-2.07908
OSBPL9	0.230497	7.08977	2.9713	0.00342301	0.0484806	-2.10744
SMCHD1	0.229952	9.85315	3.36146	0.000969707	0.0213309	-0.9807
TBXA2R	0.228348	7.70254	3.16723	0.00184331	0.0331183	-1.55684
ARRDC3	0.227781	8.23591	3.00284	0.00310456	0.0457356	-2.02091
NFYA	0.227214	7.32592	3.33143	0.00107292	0.0231597	-1.07171
HCP5	0.227111	9.10591	3.17074	0.00182248	0.0329885	-1.54668
NAGK	0.225766	9.56841	2.96401	0.00350074	0.0488241	-2.12732
C16orf61	0.225478	8.12344	3.11765	0.00216184	0.0362086	-1.6991
UBASH3B	0.224046	6.96001	3.44979	0.000717322	0.0174426	-0.708871
TXNL4B	0.222832	6.71417	3.8376	0.000178491	0.00640427	0.554884
TMUB2	0.221887	9.00045	3.87642	0.000154373	0.00579489	0.687546
WSB1	0.221496	9.13455	3.71693	0.000278377	0.0086436	0.149576
FLCN	0.221008	8.92379	3.02703	0.00287904	0.0434439	-1.95399
RFXANK	0.220683	6.23978	3.57644	0.000460936	0.0127874	-0.308645
SPG11	0.219579	8.99426	3.34736	0.00101696	0.0221291	-1.02352
BAT5	0.21667	7.13484	3.82962	0.000183878	0.00656837	0.527727
DOK3	0.21603	10.1887	3.13231	0.00206273	0.0354698	-1.65724
C18orf25	0.215913	8.57168	3.62233	0.000391551	0.0113297	-0.160611
GBP2	0.215079	10.6563	3.54506	0.00051488	0.0139484	-0.408952
RNASEL	0.213956	8.87031	3.15131	0.00194052	0.0343548	-1.60274
GNG5	0.212795	9.35097	4.1808	4.76918e-05	0.00225155	1.76524
LY96	0.212437	10.7097	3.64753	0.000357769	0.0105231	-0.0786518
CLEC2B	0.209929	10.982	3.38264	0.000902546	0.020169	-0.916059
NUB1	0.209741	11.2714	4.17683	4.8449e-05	0.002274	1.75075
SLCO3A1	0.209262	8.85508	3.18586	0.00173533	0.0321314	-1.50288
RAB8B	0.207485	9.79956	4.10557	6.41353e-05	0.00290879	1.49278
COX7B	0.206271	10.0808	3.19935	0.00166079	0.031108	-1.46362
MTMR6	0.206161	9.21033	3.0692	0.00252164	0.0402937	-1.8362
S100A11	0.203775	10.9234	3.51794	0.000566238	0.0149139	-0.495046
USP25	0.201991	9.0662	3.48611	0.000632642	0.0161675	-0.59536
RIPK3	0.200766	6.92307	3.35535	0.000989904	0.0216572	-0.999256
GSTO1	0.199148	9.56876	3.20177	0.00164775	0.031063	-1.45656
NDUFB3	0.198699	9.19679	3.08761	0.00237887	0.0387972	-1.78433
BTN3A1	0.197469	9.75971	3.05653	0.00262444	0.0409808	-1.87173
XRN1	0.197227	10.1116	3.8806	0.000151967	0.00573283	0.701909
RAB8A	0.196688	10.4295	3.94808	0.000117755	0.00468294	0.935313
FBXL5	0.196345	10.2113	3.91622	0.000132876	0.00518217	0.82471
ERP44	0.195211	9.2176	3.01702	0.00297043	0.044244	-1.98173
MPZ	0.195136	7.49294	2.95694	0.00357765	0.049541	-2.14655
DCAF11	0.194982	7.13603	3.04077	0.00275772	0.0422963	-1.91576
CASP1	0.193001	9.80508	3.16943	0.00183022	0.0330544	-1.55047
TLE4	0.191974	8.97105	3.23624	0.00147195	0.0288518	-1.35555
ERGIC2	0.190022	8.01795	2.97321	0.00340285	0.0483603	-2.10221
C9orf89	0.189388	6.55855	3.00854	0.00304999	0.0451849	-2.00518
VAMP5	0.189161	6.77318	3.20122	0.00165069	0.031063	-1.45816
B3GALT4	0.188858	6.71059	3.0042	0.00309145	0.0456258	-2.01716
SNX20	0.188179	9.67653	3.21638	0.00157099	0.0301966	-1.41387
ZNF410	0.187629	7.17934	3.06205	0.00257925	0.0407103	-1.85629
DNASE1L1	0.186219	8.19188	2.9691	0.00344625	0.0485969	-2.11343
TPP1	0.185381	9.82388	3.0326	0.0028293	0.0430961	-1.93852
ATF4	0.183567	10.0028	3.85254	0.000168818	0.00622314	0.605787
SAT1	0.181281	11.1401	4.76171	4.26981e-06	0.000383002	3.99783
LCP2	0.177648	10.052	2.97913	0.00334128	0.0480822	-2.08604
DBNL	0.174171	7.01354	3.04612	0.00271184	0.0417799	-1.90085
PCMT1	0.173089	9.05525	3.1637	0.00186447	0.0332272	-1.56704
C4orf3	0.172821	9.88689	2.97293	0.00340579	0.0483603	-2.10297
SASH3	0.172747	10.1944	3.26758	0.00132744	0.0265916	-1.2629
LRRK2	0.172275	10.6018	3.09193	0.00234649	0.0383466	-1.77213
CDC42EP3	0.170502	10.39	3.06421	0.00256172	0.0407101	-1.85022
RGS19	0.168747	8.25111	2.97655	0.00336794	0.0481913	-2.09308
SF3B14	0.165704	9.73495	3.14134	0.00200379	0.0348823	-1.63138
SERPINB1	0.165415	10.2481	3.29809	0.00119949	0.0251519	-1.17193
MNDA	0.165124	11.3268	4.19498	4.50837e-05	0.0021794	1.81702
ADAR	0.164882	11.2889	4.40042	1.96529e-05	0.00118401	2.58294
PLEKHM1	0.164873	8.10124	3.03037	0.00284908	0.0431956	-1.94471
AQP9	0.164301	10.9808	2.99096	0.00322118	0.046921	-2.0536
HIST1H2AC	0.162592	11.3673	3.76689	0.000231888	0.00754851	0.316055
SELL	0.160033	11.292	3.28548	0.00125092	0.0257618	-1.20962
DAD1	0.154629	8.35228	2.9905	0.00322571	0.046921	-2.05485
TFE3	0.152552	9.46872	3.23614	0.00147243	0.0288518	-1.35584
IFITM2	0.149021	12.2538	4.50429	1.27798e-05	0.000846653	2.98101
WIPF1	0.132981	10.0375	3.28565	0.00125021	0.0257618	-1.20911
HLA-A /// LOC441528	0.115245	11.9437	3.0085	0.00305038	0.0451849	-2.0053
HLA-E	0.0968378	12.0239	3.17187	0.00181587	0.0329426	-1.54343
HUWE1	-0.0865419	11.8219	-3.07409	0.00248296	0.0400098	-1.82244
EEF1A1 /// EEF1A1P9	-0.0994896	12.3913	-3.41421	0.000810506	0.0191322	-0.819098
EEF1A1	-0.103131	12.517	-3.46069	0.000690846	0.0169787	-0.674902
LENG8	-0.127754	11.2515	-3.20596	0.00162538	0.0308021	-1.44433
SRRM2	-0.128892	10.7166	-3.81796	0.000192015	0.00668163	0.488192
RPS3A	-0.139856	12.3082	-3.69164	0.000305155	0.00932329	0.0659843
CTCF	-0.146791	8.95283	-2.97609	0.00337273	0.0481913	-2.09433
EEF2	-0.149975	10.8613	-3.80836	0.000198975	0.00686462	0.455693
YTHDF1	-0.151715	10.6309	-3.47799	0.000650703	0.0164374	-0.620807
C10orf12	-0.154973	8.28344	-3.05954	0.0025997	0.0408315	-1.86331
USP22	-0.155093	8.51728	-3.52624	0.000550028	0.0146547	-0.468753
SRF	-0.157068	7.54299	-3.11105	0.00220786	0.0366826	-1.71787
BAT2L1	-0.158552	8.2828	-2.97849	0.00334784	0.0480909	-2.08777
AUP1	-0.159192	9.76046	-3.10937	0.00221976	0.0367215	-1.72266
ARFGAP2	-0.159862	7.39401	-2.99999	0.00313216	0.0460581	-2.02876
RBM17	-0.161152	7.79606	-2.97028	0.00343377	0.0485478	-2.11022
PYGO2	-0.165456	8.45121	-3.11348	0.00219087	0.0366188	-1.71099
SUN2	-0.166275	8.92244	-3.53911	0.000525748	0.0141479	-0.427872
FAM53B	-0.168185	7.12545	-2.97675	0.00336588	0.0481913	-2.09253
WDR6	-0.169525	10.524	-3.24944	0.00140936	0.0279552	-1.31661
AHNAK	-0.169693	10.5875	-3.03171	0.00283715	0.0431343	-1.94098
DCAF7	-0.169891	7.29652	-3.19279	0.00169667	0.0314879	-1.48274
LPCAT1	-0.17003	10.0981	-3.51201	0.000578074	0.0150542	-0.513768
DUSP22	-0.172051	9.62143	-2.96565	0.00348315	0.0487339	-2.12286
EEF1G /// TUT1	-0.172996	11.5662	-4.31654	2.76771e-05	0.00146037	2.26676
CCNY	-0.173407	10.0565	-3.35059	0.00100595	0.0219487	-1.01373
GOLGA3	-0.173837	8.4578	-3.30139	0.00118637	0.0249415	-1.16204
ACTR5	-0.174422	6.61613	-3.07118	0.00250591	0.0402191	-1.83063
WHSC2	-0.175583	6.78545	-3.04301	0.00273843	0.0421092	-1.90952
PIP5K1C	-0.177829	8.32565	-3.20373	0.00163726	0.0309545	-1.45085
HNRNPD	-0.178425	9.44888	-3.39739	0.000858396	0.0195207	-0.870861
LOC100289169 /// LOC729602 /// NPIPL3 /// PDXDC2	-0.179166	7.02282	-3.06172	0.0025819	0.0407103	-1.8572
GNB2L1	-0.179586	11.092	-3.1975	0.00167083	0.0312236	-1.46901
DNAJB1	-0.181588	8.71239	-3.74054	0.000255399	0.00814954	0.228039
APEH	-0.185024	6.56406	-2.96257	0.00351629	0.0489431	-2.13124
FKBP4	-0.185664	7.35614	-3.12689	0.00209886	0.0355474	-1.67273
NCRNA00201	-0.185711	9.94907	-3.07247	0.00249574	0.0401357	-1.82701
C3orf37	-0.187643	8.15001	-3.39011	0.000879938	0.0198984	-0.893201
UTP23	-0.188335	6.58636	-3.31037	0.00115135	0.0243322	-1.13513
RPL3	-0.18848	11.4696	-3.9044	0.000138947	0.00536706	0.783834
EEF1B2	-0.189499	11.5988	-3.70131	0.000294641	0.00907876	0.0978886
TPT1	-0.189855	11.9511	-4.25003	3.61897e-05	0.001826	2.01944
TCEB3	-0.191651	7.53319	-3.28637	0.00124724	0.0257618	-1.20698
NCOA5	-0.192209	8.80378	-3.02794	0.00287081	0.0434008	-1.95145
PPP1R13B	-0.192689	6.52016	-3.40223	0.000844345	0.0194199	-0.855982
SBNO1	-0.193797	8.92539	-3.10785	0.00223053	0.0367491	-1.72698
CS	-0.193951	9.36681	-3.40645	0.000832284	0.0193909	-0.843011
RASA3	-0.194762	9.30079	-3.12993	0.00207852	0.0354698	-1.66405
IRF8	-0.197077	9.16716	-3.14402	0.00198655	0.0348823	-1.62367
NCOR2	-0.197248	9.31184	-3.62432	0.000388778	0.01129	-0.154158
SLC25A5	-0.197933	8.87142	-3.48299	0.000639535	0.016287	-0.605157
RNF44	-0.19817	7.78964	-3.58345	0.000449636	0.0126348	-0.286136
EIF4B	-0.198504	11.077	-3.85122	0.000169652	0.00622547	0.601283
FAM105B	-0.198562	7.76973	-3.11099	0.00220831	0.0366826	-1.71806
FANCE	-0.198706	7.12029	-3.96929	0.00010861	0.00442834	1.00937
DCAF8	-0.2008	8.56033	-3.25876	0.00136671	0.0272431	-1.28905
MLXIP	-0.201639	8.75477	-3.05745	0.00261692	0.0409426	-1.86918
C9orf156	-0.201832	7.53777	-3.22585	0.00152302	0.0296273	-1.3861
ANKHD1 /// ANKHD1-EIF4EBP3	-0.202515	8.58701	-3.28172	0.00126663	0.0258873	-1.22083
TIAL1	-0.202835	8.81518	-3.4045	0.000837823	0.0193909	-0.848991
HGSNAT	-0.203091	7.95248	-3.17551	0.00179457	0.0327034	-1.53289
HARS2	-0.203288	7.88942	-3.20754	0.00161703	0.0307884	-1.43973
HMGN3	-0.203622	9.16574	-3.12502	0.0021115	0.0355869	-1.67809
IARS2	-0.206469	6.92833	-3.13762	0.00202787	0.0351309	-1.64204
KIAA0355	-0.207223	8.15024	-3.52431	0.000553755	0.0147055	-0.474868
AGPAT6	-0.208936	9.20475	-3.50802	0.000586187	0.0151676	-0.526379
MRPS27	-0.20984	8.39782	-3.10124	0.00227798	0.0373784	-1.74573
RANBP2	-0.210067	8.69904	-3.06569	0.00254974	0.0405997	-1.84605
RNF220	-0.212428	7.18847	-3.67762	0.000321029	0.00970662	0.0198531
SEC61A2	-0.213213	6.76612	-3.08202	0.00242141	0.0393322	-1.80011
CBFA2T2	-0.213607	8.22002	-3.12667	0.00210035	0.0355474	-1.67337
RPP14	-0.214757	7.42842	-3.05776	0.0026143	0.0409426	-1.86829
FAM36A	-0.215853	8.16231	-3.41038	0.000821176	0.0192155	-0.830894
SUMF1	-0.218361	8.40386	-3.69084	0.000306041	0.00932329	0.063344
PHB2	-0.219583	7.82808	-3.64699	0.00035846	0.0105231	-0.0804059
TBP	-0.220066	7.85091	-3.3336	0.00106514	0.0230533	-1.06516
EIF3F	-0.220874	10.2726	-3.17379	0.00180458	0.0328117	-1.53786
FAM165B	-0.220967	7.9224	-3.02245	0.00292052	0.0438241	-1.96669
LOC93622	-0.221912	9.0767	-2.99849	0.00314673	0.0460641	-2.03287
SIN3A	-0.222506	7.62154	-3.13045	0.00207504	0.0354698	-1.66255
GPSM2	-0.223338	7.48522	-3.30549	0.00117025	0.024667	-1.14976
GPR68	-0.223545	6.22741	-3.47762	0.00065155	0.0164374	-0.621982
NCRNA00219	-0.225269	8.30391	-2.95497	0.00359937	0.0497564	-2.1519
EIF3L	-0.226002	10.7675	-3.31693	0.00112638	0.0239658	-1.11542
C21orf2	-0.226757	7.63189	-3.14486	0.0019812	0.0348823	-1.62126
HLA-DMB	-0.227148	9.32663	-3.1258	0.00210619	0.0355717	-1.67584
ESYT1	-0.231408	10.0299	-3.4326	0.00076102	0.0182852	-0.762257
SETD4	-0.23256	7.79804	-3.07682	0.00246164	0.0398384	-1.81477
RCAN1	-0.233067	7.01444	-3.65757	0.000345091	0.0102801	-0.0458609
ACSS1	-0.233282	7.98847	-3.50349	0.000595526	0.0153111	-0.540679
BTBD7	-0.234515	8.50179	-3.61306	0.000404717	0.0116689	-0.190636
RBM8A	-0.235226	8.64284	-3.9641	0.000110786	0.00447187	0.991197
ENGASE	-0.235442	8.20424	-3.21034	0.00160229	0.0305799	-1.43153
PEX5	-0.236045	6.96876	-3.40027	0.000850016	0.019433	-0.862018
SKI	-0.236892	7.01202	-3.17952	0.00177139	0.0324273	-1.52127
SUPT16H	-0.237425	8.25321	-4.23429	3.8544e-05	0.00192077	1.96136
MGC21881	-0.238005	6.27887	-2.97267	0.00340852	0.0483603	-2.10368
DDX26B	-0.238219	7.12151	-3.28882	0.0012371	0.0257618	-1.19965
JMJD7-PLA2G4B /// PLA2G4B	-0.240718	6.8301	-3.7975	0.000207142	0.00702628	0.418984
TNRC6A	-0.240767	7.87975	-3.14201	0.00199945	0.0348823	-1.62944
ERCC1	-0.240923	8.02576	-3.03373	0.0028193	0.043025	-1.93538
CASKIN1	-0.243129	6.82565	-3.41988	0.000794927	0.0188195	-0.801591
LUC7L	-0.244525	8.87247	-3.40352	0.000840649	0.0193909	-0.852027
EIF3D	-0.246322	9.57112	-4.57833	9.36373e-06	0.000669068	3.26909
GTPBP8	-0.247077	7.86091	-3.28193	0.00126576	0.0258873	-1.22021
TIMM22	-0.247099	7.57921	-3.14135	0.00200371	0.0348823	-1.63134
TNKS	-0.24805	7.94276	-3.24446	0.0014327	0.0283486	-1.33133
REV1	-0.251149	6.28811	-3.43021	0.000767275	0.0183261	-0.769645
FTO	-0.251482	8.42521	-3.45674	0.000700331	0.0171326	-0.68722
SLC6A16	-0.253163	7.23314	-2.99681	0.00316321	0.0461782	-2.0375
LOC100289068 /// LOC642236	-0.253372	7.93339	-3.16444	0.00186003	0.0332213	-1.56491
MUM1	-0.255244	7.95689	-3.04644	0.00270912	0.0417799	-1.89996
KIAA0114	-0.255352	7.02273	-3.08353	0.0024099	0.039224	-1.79586
ZNF248	-0.255711	7.75511	-3.12932	0.00208258	0.0354698	-1.66579
RNF214	-0.256697	6.44799	-3.16677	0.00184606	0.0331183	-1.55817
NFATC3	-0.256823	9.36055	-4.36502	2.27213e-05	0.00129643	2.44891
AASDH	-0.257058	6.9386	-3.10838	0.00222676	0.0367491	-1.72547
RAD18	-0.259208	6.30214	-3.81324	0.000195412	0.00677064	0.472184
CABC1	-0.259333	9.15217	-4.31746	2.75744e-05	0.00146037	2.27019
SYNE2	-0.261392	7.45128	-3.27724	0.0012856	0.0260117	-1.23417
ENO2	-0.262094	7.28361	-3.03879	0.00277496	0.0424286	-1.9213
LDLRAP1	-0.262978	7.94211	-3.27755	0.00128427	0.0260117	-1.23324
CAMK2D	-0.263786	7.75671	-3.02335	0.0029123	0.0437821	-1.96419
FNIP1 /// RAPGEF6	-0.264905	8.87512	-3.6026	0.000420084	0.012026	-0.224461
MRPL9	-0.266461	8.07011	-3.59868	0.000425969	0.0121514	-0.237085
SETD7	-0.269598	6.50901	-4.04943	7.98044e-05	0.00344525	1.29202
LOC729083	-0.271871	6.30156	-3.38411	0.000898065	0.020169	-0.911575
SLC5A3	-0.271898	9.38821	-3.77185	0.000227694	0.00744199	0.332696
C21orf96	-0.273102	7.79958	-3.12817	0.00209025	0.0355255	-1.66907
DTD1	-0.273499	6.52543	-3.93836	0.000122185	0.00481171	0.901494
PECI	-0.277715	6.18647	-3.27871	0.00127935	0.0260117	-1.22979
ZBTB40	-0.281259	6.7817	-3.13664	0.00203426	0.0351661	-1.64484
GABBR1	-0.287077	8.23516	-3.99402	9.88045e-05	0.0041329	1.0961
ABLIM1	-0.288097	10.1299	-3.7829	0.000218611	0.00723297	0.369822
GLG1	-0.288683	8.62126	-4.42789	1.7551e-05	0.0010734	2.6875
ACACB	-0.290695	7.73076	-3.28653	0.00124657	0.0257618	-1.20649
TTC9	-0.29081	6.04124	-3.06871	0.00252553	0.0402937	-1.83757
MCCC1	-0.296494	6.7653	-3.5353	0.00053283	0.0142435	-0.439989
ZNF395	-0.298287	8.09119	-3.73073	0.000264721	0.00834802	0.19538
ZNF318	-0.298639	6.28245	-3.1813	0.00176121	0.0323142	-1.51612
FMNL3	-0.301335	6.63367	-3.31647	0.00112808	0.0239658	-1.11678
FBLN7	-0.304764	6.21503	-3.48054	0.000644993	0.0163743	-0.612839
CTLA4	-0.308341	6.53526	-2.99887	0.00314305	0.0460641	-2.03184
RCAN3	-0.311619	8.41965	-3.00593	0.00307481	0.0454633	-2.01237
QSOX2	-0.312992	6.17307	-3.39954	0.000852133	0.019433	-0.86426
PLEKHA1	-0.314052	7.50911	-3.26853	0.00132327	0.0265828	-1.26008
COX19	-0.31422	6.77273	-4.70393	5.48084e-06	0.00045087	3.76591
MGC16275	-0.315566	6.47756	-3.34049	0.00104074	0.0225857	-1.04432
PKP4	-0.322954	7.26468	-3.28231	0.00126414	0.0258873	-1.21906
GATA2	-0.323004	7.19955	-3.38272	0.000902314	0.020169	-0.915828
MIAT	-0.32405	8.38651	-3.11211	0.00220047	0.0366826	-1.71489
HVCN1	-0.327459	8.21432	-4.60446	8.38343e-06	0.000626661	3.3716
SWAP70	-0.32801	6.02127	-3.411	0.000819452	0.0192155	-0.828998
PIK3R6	-0.333995	6.19776	-3.13879	0.00202023	0.0350738	-1.63867
CAT	-0.337044	9.01624	-3.72165	0.000273639	0.00852928	0.165208
PPM1L	-0.342445	5.89159	-3.11802	0.0021593	0.0362086	-1.69805
LOC339988	-0.352708	6.33558	-3.9008	0.000140844	0.00541443	0.771427
EEF2K	-0.355894	6.22049	-3.383	0.000901443	0.020169	-0.914958
SNRPN	-0.37131	6.25908	-3.1844	0.00174355	0.0321621	-1.50711
SIGLEC10 /// SIGLEC12	-0.371358	9.36177	-3.72326	0.000272035	0.00852928	0.170561
AMPD2	-0.371536	9.07194	-4.69958	5.5845e-06	0.00045087	3.74852
D4S234E /// FOXP1	-0.371604	6.63617	-3.43581	0.000752677	0.0182196	-0.752309
PPAPDC1B	-0.373791	6.9432	-3.10372	0.00226012	0.0371608	-1.73872
CIITA	-0.374603	7.49789	-3.82382	0.000187881	0.00659463	0.508062
RPS6KA5	-0.378506	6.36125	-3.77306	0.000226677	0.00743889	0.336775
PTCH1	-0.388945	6.88246	-2.97397	0.00339488	0.0483603	-2.10013
GPR44	-0.396528	7.04575	-4.6319	7.46049e-06	0.00057912	3.47976
HLA-DOA	-0.401529	7.05925	-3.38204	0.000904396	0.020169	-0.917904
PDZD4	-0.412221	6.82782	-4.1741	4.89753e-05	0.00228542	1.7408
TIAM1	-0.415637	7.51097	-4.08668	6.90464e-05	0.0030627	1.42499
RAB11FIP3	-0.434533	6.01557	-4.16846	5.00797e-05	0.00232352	1.72028
CAMK2N1	-0.440414	6.35266	-4.07772	7.15e-05	0.00313706	1.39291
FCER1A	-0.443711	8.32615	-3.58338	0.000449747	0.0126348	-0.286361
BRI3BP	-0.450398	7.26117	-5.24314	4.92895e-07	8.84254e-05	6.00975
PID1	-0.467587	7.13847	-3.46469	0.000681376	0.0168641	-0.662433
PI3	-0.480802	10.2479	-3.23214	0.00149193	0.0291631	-1.36763
GPR183	-0.487446	7.60265	-4.32558	2.66801e-05	0.00144556	2.30062
HLA-DQA1 /// HLA-DQA2	-0.497127	7.76517	-2.98674	0.00326355	0.0471317	-2.06518
CCR6	-0.527913	7.3202	-4.00023	9.64759e-05	0.00405651	1.11796
STRBP	-0.541977	6.83145	-3.6081	0.000411938	0.0118348	-0.20669
CD1C	-0.55313	6.99085	-5.39278	2.45127e-07	4.94728e-05	6.66277
FAM129C	-0.562565	10.2053	-3.82549	0.000186719	0.00659463	0.513727
AFF3	-0.593375	6.32519	-3.55925	0.000489784	0.0134035	-0.363676
PRSS33	-0.673456	7.89077	-3.02174	0.00292702	0.0438401	-1.96867
LOC283663	-0.67417	8.77264	-3.73632	0.000259371	0.00824371	0.213979

## Sheet: Fig. 2c
Gene cluster
Purple	Green	Blue	Light blue
LGALS3BP	HIST2H2AA3	CD1C	COX19
TIMM10	HIST1H2BB /// HIST1H2BC /// HIST1H2BD /// HIST1H2BE /// HIST1H2BG /// HIST1H2BH /// HIST1H2BI	BRI3BP	AMPD2
CCRL2	CLEC4D	GPR44	CABC1
PRIC285	HIST1H2BD	HVCN1	SIGLEC10 /// SIGLEC12
IFITM1	HIST1H2BE	EIF3D	USP22
IFITM3	RPH3A	GLG1	LPCAT1
MT2A	H2BFS	NFATC3	LOC729083
USP18	S100A9	GPR183	GATA2
KLHDC7B	SLC26A8	EEF1G /// TUT1	CCNY
MT1P2	BUD31	TPT1	ANKHD1 /// ANKHD1-EIF4EBP3
IFI27	MAP2K6	SUPT16H	PI3
RTP4	IFITM2	PDZD4	HARS2
IFI6	G0S2	RAB11FIP3	SKI
EIF2AK2	CAMP	TIAM1	SRF
IRF7	RAB33B	CAMK2N1	SEC61A2
PARP12	AKIRIN2	SETD7	HUWE1
SPATS2L	HIST1H2AD /// HIST1H3D	CCR6	TTC9
MT1G	CD177	GABBR1	C10orf12
PARP9	DDIT3	FANCE	MLXIP
LY6E	HIST2H2BE	RBM8A	DUSP22
IFIT5	GM2A	DTD1
MT1H /// MT1P2	MNDA	RPL3
ISG15	GNG5	LOC339988
AIM2	RAB8B	EIF4B
PLSCR1	SIGLEC5	FAM129C
DDX60L	NEXN	CIITA
HERC6	CAPG	SRRM2
XAF1	SMARCD3	RAD18
UBE2L6	LMNB1	EEF2
PARP10	BST1	JMJD7-PLA2G4B /// PLA2G4B
BATF2	TCN1	ABLIM1
DHX58	HIST1H2AJ	RPS6KA5
TRIM69	HIST1H2BK	SLC5A3
GOLGA6L4 /// PML	ACOT13	DNAJB1
DYNLT1	LOC203274	LOC283663
CCR1	FBXL5	ZNF395
MX2	APH1B	CAT
CACNA1A	LOC100130357	EEF1B2
SERPING1	HIST1H2BG	RPS3A
TMEM123	TMUB2	SUMF1
OASL	CEBPD	RNF220
OAS2	ATF4	RCAN1
ZCCHC2	S100A6	PHB2
PARP14	TXNL4B	NCOR2
IFIH1	BAT5	BTBD7
MOV10	HIST1H2AE	STRBP
OAS1	IL18R1	FNIP1 /// RAPGEF6
C19orf66	SPTLC2	MRPL9
TYMP	FGD4	RNF44
TDRD7	LCN2	FCER1A
CASP10	HIST1H2AC	AFF3
TMEM140	CD14	SUN2
FBXO6	AGTRAP	MCCC1
NCOA7	ACSL1	KIAA0355
BST2	SRA1	AGPAT6
AGRN	WSB1	ACSS1
HIST1H4H	TLR2	SLC25A5
TOR1A	C3AR1	FBLN7
SAMD9	GPD2	YTHDF1
IFI35	ZNF438	GPR68
ZBP1	CRISP3	PID1
SAMD9L	BRI3	EEF1A1
MT1X	CNIH4	FTO
SIGLEC1	RFXANK	D4S234E /// FOXP1
REC8	FFAR2	ESYT1
NTNG2	CEACAM3	REV1
NMI	ADCY4	CASKIN1
FLJ36031	PPP1R3D	EEF1A1 /// EEF1A1P9
SP140	S100A11	SWAP70
FAM8A1	DBN1	FAM36A
TOR1B	FIG4	CS
TNFSF10	LOC541471 /// NCRNA00152	TIAL1
CMPK2	GALNT3	LUC7L
PNPT1	POLB	PPP1R13B
TRIM5	HP	PEX5
C18orf49	PPP2R5A	QSOX2
IFI16	GRN	HNRNPD
NCRNA00183	SLC22A4	C3orf37
SAT1	UBASH3B	EEF2K
GTPBP2	MMP8	HLA-DOA
TNFAIP6	RGPD1 /// RGPD2	MGC16275
IFIT3	MLKL	TBP
BCL2A1	NOP10	EIF3L
TRIM22	NINJ1	FMNL3
DDX60	DDAH2	UTP23
OAS3	KIAA1466	GPSM2
SCO2	PRMT5	GOLGA3
DTX3L	ZNF271	DDX26B
MT1E	HIST1H3H	ACACB
ABCA1	SMCHD1	TCEB3
ZNF230	RIPK3	PKP4
HERC5	NFYA	GTPBP8
LAP3	NFIL3	PECI
MOBKL2C	C1RL	LDLRAP1
CARD16 /// CASP1	GBA /// GBAP1	SYNE2
ZNF496	SERPINB1	PLEKHA1
EPSTI1	WIPF1	DCAF8
C1GALT1	SMA4 /// SMA5	WDR6
CASP4	CARD6	TNKS
APOL1	SIPA1L2	C9orf156
PTP4A1	SASH3	ENGASE
IFIT2	PRRT3	LENG8
STAT1	ADM	PIP5K1C
FLJ42418	SBF2	GNB2L1
MYD88	TLE4	DCAF7
TRIM38	TFE3	SNRPN
KLHDC8B	HIST2H2AA3 /// HIST2H2AA4	ZNF318
TAP1	CSGALNACT2	HGSNAT
GADD45B	TAPBPL	EIF3F
CEACAM1	REM2	RNF214
ADAR	LTB4R	LOC100289068 /// LOC642236
CARD16	CEACAM8	C21orf2
IFI44	FKBP8	IRF8
HIST1H2BC	TLR5	TNRC6A
SMTNL1	COX7B	TIMM22
LYRM1	GALK1	PIK3R6
STAT2	SLCO3A1	IARS2
LAMP3	MSRB2	ZBTB40
GBP3	GYG1	SIN3A
NCAPH2	HLA-E	RASA3
IFI44L	TBXA2R	ZNF248
FAM125A	C20orf107	C21orf96
ODF3B	ANXA3	FKBP4
ISG20	PCMT1	CBFA2T2
PHF11	ARID3B	HLA-DMB
IL1RN	ATP6V1C1	HMGN3
NAPA	RNASEL	PPM1L
RSAD2	LOC728153	PYGO2
TTC21A	CC2D2A	MIAT
MX1	SF3B14	FAM105B
SP100	BAZ2B	AUP1
NT5C3	IL18RAP	AASDH
IFIT1	DOK3	SBNO1
NDC80	C5orf62	PPAPDC1B
NUB1	DRAM1	MRPS27
SHISA5	C9orf16	KIAA0114
DOCK4	LRRK2	SETD4
TNFSF13B	NDUFB3	NCRNA00201
GALM	DNAJC4	ACTR5
RBCK1	RGPD5	RANBP2
UBA7	C4orf48	LOC100289169 /// LOC729602 /// NPIPL3 /// PDXDC2
IRF9	MTMR6	RPP14
C7orf49	CDC42EP3	MUM1
APOL6	ACVR1B	WHSC2
CTRL	INSL3 /// JAK3	ENO2
CHMP5	ZNF410	ERCC1
RAB8A	CES1	AHNAK
TRIM21	TBPL1	NCOA5
XRN1	DBNL	CAMK2D
RNF213	DCAF11	FAM165B
MIA3	PLEKHM1	PRSS33
SLFN12	FLCN	RCAN3
HSH2D	OLFM4	ARFGAP2
CNP	PTPRN2	CTLA4
ZNFX1	ERP44	LOC93622
CIR1	SART1	SLC6A16
CYSLTR1	C9orf89	HLA-DQA1 /// HLA-DQA2
TRIM14	HLA-A /// LOC441528	BAT2L1
RIPK2	B3GALT4	FAM53B
LOC645984	ARRDC3	CTCF
RHOT1	LIN37	PTCH1
NBN	AQP9	MGC21881
PSMB9	FKBP5	RBM17
AZI2	ARAP1	APEH
SRGAP2	LCP2	NCRNA00219
LOC731424	RGS19
LY96	ERGIC2
DISC1 /// TSNAX-DISC1	C4orf3
C18orf25	OSBPL9
IGLV3-19	DNASE1L1
FAM91A2 /// FLJ39739 /// LOC100132057 /// LOC100286793 /// LOC728855 /// LOC728875	TIMP1
GTPBP1	ARG1
TREX1	MCTP2
TRIM34 /// TRIM6-TRIM34	MPZ
LOC100132999
SRGAP2P1
GBP2
SRBD1
LGALS9
MCTS1
USP25
TUFT1
GBP1
ZFYVE26
C11orf68
LHFPL2
CLEC2B
SECTM1
FANCA
TRAFD1
SPG11
TMEM60
RIN2
ZC3HAV1
KIAA1109
SELL
ETV7
SNX20
SCARB2
GSTO1
VAMP5
GNB4
MT1F
HCP5
CASP1
GBP4
C16orf61
KIAA0226
PLAC8
BTN3A1
DRAP1
SP110
PML
HCG26
TPP1
BLVRA
EGR1
DAD1
CD274
IL15
LOC100290557
NAGK
PHACTR2
DHRS9
TAP2

## Sheet: Fig. 2d
Subject	anti-DNase1L3 status (1=Positive, 0=Negative)	Gene Expression Cluster
1	1	Three
2	0	One
3	1	Three
4	0	Two
5	0	Two
6	1	Three
7	0	One
8	0	One
9	1	Three
10	1	Three
11	0	One
12	0	Two
13	0	Two
14	1	Three
15	1	Three
16	0	Three
17	1	Three
18	1	Three
19	1	Three
20	1	One
21	1	One
22	1	Three
23	0	One
24	1	Three
25	1	Three
26	0	Two
27	0	One
28	1	Three
29	0	One
30	0	One
31	1	One
32	0	Three
33	0	One
34	1	Three
35	1	Three
36	1	Three
37	0	One
38	0	One
39	1	Three
40	0	One
41	1	Two
42	0	Three
43	1	One
44	1	One
45	1	Three
46	0	Two
47	0	One
48	0	Three
49	0	Two
50	0	One
51	0	One
52	1	Three
53	1	One
54	1	Three
55	1	Three
56	0	Two
57	0	One
58	0	One
59	0	Three
60	0	Two
61	0	One
62	0	One
63	0	Two
64	0	Two
65	0	One
66	1	Three
67	0	Two
68	0	Three
69	1	Three
70	0	One
71	0	One
72	0	Two
73	0	One
74	0	One
75	0	One
76	0	Two
77	0	One
78	0	Two
79	0	One
80	0	Two
81	0	Three
82	0	Two
83	1	Three
84	1	Three
85	0	Two
86	0	Two
87	0	Two
88	0	Two
89	1	Three
90	1	Three
91	0	Three
92	0	One
93	1	One
94	0	One
95	0	One
96	0	Three
97	0	One
98	0	One
99	1	Three
100	1	Three
101	0	Two
102	0	One
103	0	One
104	0	Three
105	0	One
106	0	Three
107	1	One
108	0	Three
109	0	Three
110	0	Two
111	0	One
112	0	One
113	0	One
114	0	Two
115	0	Two
116	0	One
117	1	Three
118	1	Three
119	0	Two
120	0	Three
121	0	Two
122	0	One
123	0	Three
124	0	Two
125	0	One
126	0	Two
127	0	Two
128	0	Two
129	1	Three
130	0	One
131	0	One
132	0	One
133	0	Three
134	0	Three
135	0	One
136	1	Three
137	0	One
138	1	Two
139	0	One
140	1	Three
141	0	Two
142	0	Two
143	0	Two
144	0	Three
145	0	One
146	0	One
147	0	One
148	0	Two
149	0	One
150	1	Three
151	0	One
152	0	One
153	1	Three
154	0	Three
155	0	Three
156	0	Two

## Sheet: Fig.2e
Anti-DNase1L3 status(1=Positive, 0=Negative)	T cells	Monocytes (MCP score)	Neutrophil (MCP score)
1	146.691	224.806	1533.53
0	492.919	192.296	889.185
1	292.982	424.685	942.364
0	129.336	222.339	1255.04
0	163.256	145.829	1190.46
1	388.446	293.031	588.045
0	198.456	256.042	1143.08
0	283.448	120.138	822.329
1	105.406	227.814	1539.95
1	282.358	239.098	1097.57
0	208.954	243.449	1137.15
0	208.018	182.14	1170.62
0	200.435	288.825	1265.3
1	289.733	294.561	1400.69
1	129.167	177.869	1505.73
0	279.384	158.36	1238.12
1	327.988	301.986	1388.88
1	125.068	142.037	1174.16
1	190.776	255.966	1318.94
1	240.381	112.753	1270.15
1	223.797	204.274	1298.3
1	107.869	183.879	1554.53
0	212.617	213.684	1175.72
1	150.077	202.974	1420.18
1	95.2274	98.4048	1585.72
0	131.191	235.623	1025.78
0	127.339	129.003	1476.04
1	153.078	108.548	1269.63
0	222.426	184.882	1240.73
0	160.154	191.978	1016.91
1	229.502	117.196	1264.06
0	193.278	294.107	1275.38
0	204.948	178.001	1178.46
1	316.931	200.79	1039.03
1	84.1114	127.376	1519.86
1	143.241	205.567	1666.15
0	212.127	180.156	1503.6
0	212.553	264.848	1158.74
1	264.112	332.87	1195.65
0	218.114	185.389	903.657
1	263.116	217.967	975.965
0	200.729	281.492	1244.82
1	170.255	202.361	1380.28
1	212.857	226.665	1110.26
1	290.202	286.638	1048.76
0	319.857	181.537	939.083
0	198.214	160.397	1513.57
0	176.99	306.266	1550.56
0	382.874	139.726	955.56
0	287.075	110.972	859.933
0	175.363	179.828	1146.56
1	208.574	202.198	1179.31
1	184.998	217.761	1209.95
1	248.991	170.084	1372.08
1	202.003	196.139	1532.09
0	212.896	181.366	1001.55
0	295.53	112.438	1264.41
0	213.155	198.947	1255.71
0	305.043	249.488	1304.38
0	292.011	218.465	1047.87
0	303.759	230.003	1077.18
0	286.083	125.087	1185.61
0	249.122	209.527	1177.07
0	200.306	299.086	1207.2
0	202.502	206.836	1104.2
1	272.623	226.66	1356.29
0	168.17	126.334	985.466
0	219.589	168.608	1329.51
1	284.929	201.36	1221.62
0	137.739	121.375	926.26
0	113.971	193.228	1600.47
0	154.065	194.252	1167.88
0	210.227	281.201	1241.5
0	208.623	195.275	1228.57
0	250.216	196.012	1138.1
0	274.075	264.475	913.167
0	126.112	211.284	1281.42
0	183.441	158.693	1181.97
0	150.021	176.925	1364.92
0	246.098	258.51	1239.21
0	216.366	261.319	1383.77
0	180.779	189.335	1215.08
1	174.818	149.516	1475.61
1	211.416	180.604	1538.26
0	229.147	244.188	999.093
0	321.053	270.487	1025.72
0	222.796	316.534	1012.24
0	277.078	310.069	1169.03
1	267.087	311.613	1249.96
1	181.489	242.138	1300.8
0	230.212	211.895	1232.43
0	220.655	194.898	1339.82
1	137.036	168.867	1497.75
0	217.512	238.11	1321.26
0	134.441	216.363	1676.17
0	112.387	246.536	1413.96
0	99.8593	266.786	1434.48
0	175.804	237.62	1412.41
1	262.983	268.305	1150.38
1	166.053	341.547	1450.94
0	162.88	235.254	1280.73
0	177.852	171.267	1280.03
0	143.514	247.964	1357.78
0	224.69	203.751	1382.82
0	153.898	157.171	1461.59
0	268.72	230.312	1194.82
1	343.259	254.841	1025.19
0	247.669	209.717	1418.19
0	159.759	257.976	1180.07
0	341.862	161.171	1143.37
0	123.753	215.749	1677.69
0	281.204	244.951	1077.03
0	319.702	287.361	872.118
0	278.355	203.287	1050.48
0	204.546	196.281	1274.56
0	158.129	194.822	1469.6
1	139.673	210.264	1364.76
1	254.375	240.052	1214.03
0	156.855	184.75	1272.65
0	196.761	200.847	1483.89
0	176.081	293.776	1260.83
0	209.362	215.636	1093.18
0	199.778	242.771	1524.94
0	248.497	183.326	1076.97
0	324.517	271.124	1231.28
0	172.712	185.869	1097.57
0	266.386	183.053	1117.16
0	237.785	229.437	1420.21
1	339.952	170.446	1251.23
0	233.653	221.825	1256.94
0	126.837	289.152	1357.95
0	201.759	140.934	1550.9
0	223.48	243.917	1393.47
0	273.168	181.467	1177.01
0	146.105	210.496	1323.77
1	185.207	289.57	1540.2
0	277.046	186.054	1156.42
1	294.976	186.914	1330.14
0	230.527	238.157	1130.9
1	189.702	167.592	1467.81
0	258.362	336.679	868.858
0	265.606	224.622	1148.51
0	312.794	183.047	1143.5
0	275.987	149.289	1301.74
0	171.603	211.181	1231.75
0	255.192	166.704	985.21
0	160.605	217.627	1234.17
0	233.811	253.517	1059.57
0	60.4375	155.073	1631.58
1	112.936	173.837	1375.5
0	214.337	179.21	1310.82
0	249.382	213.227	1211.44
1	233.9	292.365	1022.23
0	211.241	228.3	1399.12
0	147.697	135.104	1499.36
0	338.038	118.474	938.825

## Sheet: Blood Transcription Modules
M1.1	Platelets	GP9	VWF	ALOX12	C1orf198	MPL	PTGS1	SELP	ITGA2B	CXCR2P1	ABCC3	ACRBP	CTTN	CTDSPL	ACSBG1	ITGB5	SPARC	FHL1	TREML1	CXCL5	NRGN	LY6G6F	2023-09-05	TSPAN9	PPBP	TNNC2	DNM3	MMD	MYLK	SEC14L5	RBPMS2	SCGB1C1	PROS1	SPOCD1	SDPR	HOMER2	NGFRAP1	MYL9	CLEC1B	SYTL4	ENDOD1	LOC644952	DKFZp686I15217	TSC22D1	BEND2	TMEM40	SLC8A3	NDUFAF3	PARVB
M1.2	Interferon	LY6E	IFIT1	OAS1	IFIT3	OAS3	OASL	LOC129607	ISG15	HERC5	MX1	BATF2	LAMP3	IFI44L	XAF1	IFI44	OAS2	TRIM6	HES4	OTOF	FLJ20035	IFITM3	CXCL10	EPSTI1	SERPING1	LOC26010	RSAD2	RTP4
M2.1	Undetermined	SLC5A8	ZNF14	RAX2	EIF2AK4	SLC25A20	LOC653158	RNF213	FLJ12078	SLC25A51	DKFZp564K142	DNM1P46	PTP4A2	PIP4K2B	LOC644852	LOC653829	ALPP	LOC440704	PBLD	SDHAP1	AHR	ANKRD30B	ERGIC1	PTPLAD2	HAUS2	USP49	ZNF786	LOC653489	CSF2RA	POM121L8P	FLJ38717	LINC00476	LOC196752	MCM8	FLJ40722	HSD17B7P2	LOC648852	LOC400721	ANKRD13D	PHF20L1	LOC132241	DNAJC28	TDRD1	LOC646897	HECTD2	HSD17B7	ZNF785	CAPN15	LOC728653
M2.2	Cell Cycle	MARVELD1	TAAR2	LOC349196	SLC19A2	HAUS1	SSTR2	LOC646329	JAGN1	CFI	MSI2	LOC647363	NBPF1	AMFR	GNAS	LOC649292	ASIC4	LOC650116	SFTPA2	LOC440509	ZNF583	JPH2	PLP1	LOC643246	CAPN6	FRMD4B	SHISA4	KALRN	WDR26	HACE1	MLLT3	DMRTC1	ZNF226	ZBTB7A	LOC139516	TMCC1	ARAP1	STRN	PDE4DIP	JADE1	TRIM73	FOXD4L2	LOC146177	DLG5	SPG21	ING1	MCL1	LOC339240	FLVCR1
M2.3	Erythrocytes	SLC4A1	FECH	SELENBP1	NFIX	BPGM	TMOD1	CA1	GYPB	TRIM10	SNCA	KANK2	SLC14A1	OSBP2	KRT1	ALAS2	HBD	GYPE	ABCC13	YOD1	RNF182	BNIP3L	DNAJA4	HMBS	TMEM56	MICALCL	SLC2A1	GPR146	SLC6A8	SLC6A10P	SIAH2	MXI1	TGM2	PLEK2	XK	LOC389293	GMPR	2023-03-08	DYRK3	PITHD1	CHPT1	TNS1	KLF1	SLC7A5	SLC1A5	CTNNAL1	CISD2	ISCA1P1	FAM210B
M3.1	Erythrocytes	FAXDC2	BCL2L1	LOC389599	LOC440359	FBXO7	TSPAN5	ST6GALNAC4	TGM2	DMTN	HPS1	STRADB	DPM2	SESN3	PDZK1IP1	MXI1	TTC25	LOC402055	CDC34	HBG1	UBXN6	TMEM63B	GSPT1	PSMF1	KEL	HAGH	GYPC	LOC646756	SLC25A37	SPTA1	LOC284422	ASCC2	SLC25A39	LOC650832	UBALD1	MAP2K3	TCP11L2	ADIPOR1	RANBP10	TMEM86B	RAB3IL1	LOC643008	RAB2B	ESPN	R3HDM4	PBX1	HBQ1	GUK1	GLUL
M3.2	Inflammation	BCL6	BASP1	NAMPT	KLHL2	SLC2A3	SULT1B1	PROK2	LIN7A	ROPN1L	PYGL	SLC11A1	LOC728417	LOC641710	TGFA	GPR97	KCNJ15	LOC399744	TLR6	ITGAM	FCGR2A	ABHD2	DYSF	FAR2	HCK	LOC642780	QPCT	CEACAM4	PPP1R3D	CST7	LOC641996	LILRA3	STEAP4	LOC728054	SLC37A3	LOC642816	REPS2	F5	SLA	LOC255809	ETS2	MEGF9	PHTF1	MME	BST1	TLR8	GNG10	FPR2	SIGLEC5
M3.3	Cell Cycle	TYMS	CDC20	KIAA0101	BUB1	CCNB2	CDK1	UHRF1	TOP2A	CDCA5	GINS2	DTL	CCNA2	ASPM	AURKB	AURKA	PRC1	ELL2	TPX2	UBE2C	MELK	CKS2	CDT1	SPAG5	NCAPG	STIL	TTK	CHEK1	CENPM	ORC1	RRM2	CEP55	CDKN3	TK1	MCM4	APOBEC3B	GGH	NUSAP1	HMMR	SLC2A5	CENPA	TIMD4	KIF11	PTTG1	PARPBP	PLK4	CENPN	ANLN	TRIP13
M3.4	Interferon	IFIH1	IRF7	PARP14	IFIT2	IFI35	SAMD9L	STAT1	OAS2	IFIT5	ATF3	SEPT4	HERC6	IFITM1	TRIM78P	EIF2AK2	AIM2	MT1A	MOV10	CCL8	HELZ2	ZBP1	WARS	LAP3	GBP5	TNFSF10	GBP1	FBXO6	PARP10	TRIM22	GBP3	ZNF684	CARD17	GALM	DHX58	CEACAM1	UBE2L6	PML	APOL6	SOCS1	LGALS3BP	SCO2	DDX58	TNFAIP6	IDO1	MT2A	GBP6	STAT2	TIMM10
M3.5	Cell Cycle	MRPL9	CUTA	UFSP2	GTPBP4	MRPS30	ALG8	ENOPH1	ORC5	PWP1	ACTL6A	RANBP1	KIAA0020	ZMYND19	PDCD7	ECI2	EXOSC6	ZNF664	PAK1IP1	PRKRA	PRMT1	KRT10	LSM7	GRWD1	CIRH1A	ATIC	TTC4	ARL1	GOT1	MRPL38	LTV1	BZW2	MRPL46	HADH	YARS2	ATP5G1	GEMIN6	TEX10	PAICS	PPIH	NME1-NME2	TOMM5	NIF3L1	NHP2L1	RTN4IP1	BCCIP	WDR4	EIF2B3	NHP2
M3.6	Cytotoxic/NK Cell	KLRD1	PPP2R2B	TGFBR3	TARP	PYHIN1	PLEKHF1	GPR56	KLRK1	PRF1	ZNF683	ST13	CD8A	GNLY	LOC642083	IL2RB	CD160	PRSS23	IFNG	KIR3DL2	KLRF1	GPR114	KLRC3	KIAA1671	GZMH	KLRG1	FGFBP2	NCALD	CLIC3	FLJ14213	MCOLN2	SBK1	AUTS2	GPR68	NCR3	SAMD3	NKG7	EOMES	FASLG	CTSW	TSEN54	ABCB1	FCRL6	LDOC1L	SYTL2	GZMA	SH2D2A	GZMM
M4.1	T cell	KLHL3	HPCAL4	LEF1	NELL2	CCR7	TCEA3	MAN1C1	FAM102A	PASK	TCF7	DHRS3	TBC1D4	LRRN3	AXIN2	CD40LG	BACH2	CD3E	GPR183	CCDC64	ARMCX2	TRAT1	DKFZp761P0423	FAM134B	BCL11B	LOC202134	TNFRSF25	EPHA4	ID3	SH3YL1	THNSL1	STMN3	EPHX2	LTBP3	FAM84B	MAL	ABLIM1	ADTRP	FAIM3	TXK	SLC16A10	TMEM204	DOCK9	ATP8B2	HOOK1	EDAR	IL7R	NSG1	CD28
M4.10	B cell	MIR600HG	CD79A	AFF3	CCR6	VPREB3	CXCR5	FCRLA	CD79B	CD19	FCRL2	BANK1	CNTNAP2	E2F5	FAM129C	CD72	MS4A1	TCL1A	COBLL1	FCRL5	HLA-DOB	OSBPL10	BLNK	FCRL1	FCER2	LOC90925	KIAA0125	TSPAN13	HLA-DOA	SPIB	STAP1	BLK	EBF1
M4.11	Plasma cell	TXNDC5	TNFRSF17	LOC652694	LOC647450	LOC651751	LOC652493	LOC642113	GLDC	LOC652102	LOC649210	LOC649923	CD38	IGJ	LOC652113	LOC647460	LOC652775	LOC401845	CAMK1G
M4.12	RNA procesing mitochondria	EPRS	RP9	RNMTL1	DIMT1	DNMT1	PHF10	REXO4	AEN	UBQLN4	MRPL35	DDX47	ADSL	TECR	PSMC5	CCDC25	RIOK1	KANSL2	BTBD11	SF3B3	WDR54	LOC649049	SLC41A3	DEXI	DIS3L	SAE1	SF3A3	ITPA	LARS	AARS	CD81	NSMCE1	C16orf58	DGCR6	NOL11	PCID2	MRPS33	TSEN15	COX16	RAN	RPUSD2	SRPRB	RPA2	TRA2B	RIOK2	CHCHD4	TMED3	MORC2	NHP2L1
M4.13	Inflammation	MBOAT7	FRAT1	SIRPB1	DOCK5	XPO6	ACOX1	CHST15	ST6GALNAC2	TREML2	TSEN34	CXCR1	ACTN1	SSH2	SDCBP	LRP10	FOS	TMEM71	HLX	P2RY13	CEP19	TLR6	PANX2	TBC1D14	NUMB	PACSIN2	TNFRSF10B	FRAT2	FAM53C	NINJ1	TLE3	SPI1	CTBS	VNN3	CXCL1	FAM129A	MTMR3	SKAP2	EMR2	NLRP12	DENND3	SLC19A1	SLC6A6	ZDHHC18	PELI1	CD58	ASAP1	ELF2	LPPR2
M4.14	Monocytes_CD33+	MTMR11	HNMT	KIAA1598	MS4A7	GPBAR1	FBP1	PLXNB2	CSF1R	MS4A14	SLC46A2	KYNU	SCIMP	AP1S2	HMOX1	ABI3	UBE2E2	CYBB	CPNE8	CD36	TGFBI	NRROS	LY86	KLF11	CYFIP1	CST3	ALDH2	CD33	VCAN	MPEG1	TNS3	NAGA	DPYSL2	SLC7A7	S1PR3	ENC1	SLC27A1	CD86	VENTX	FAM198B	NAAA	OAF	FZD2	PDK4	ASGR1	DHRS4L2	KLF4	ZFHX3	CALML4
M4.15	T cells	KLF12	LCK	NMT2	GPR18	CD5	CD247	LY9	PLEKHA1	SKAP1	DYRK2	ZNF256	SIGIRR	ZAP70	S1PR1	SIRPG	ITM2A	MORC4	GZMK	TRMT11	CD7	CD27	THEMIS	CHMP7	ITK	LDHB	PLCG1	OCIAD2	LOC152485	ZNF831	PRKCQ	RASGRP1	GRPEL2	PRKCH	SH2D1A	CD6	BIN1	LBH	TC2N	MTX3	CD96	CD2	ARL4C
M4.16	T cells	SUPT5H	STIM1	OGDH	DDX39B	DPP9	MUS81	TMUB1	DHX38	LMF2	FBXW5	PCNXL3	PHF1	TMEM80	SFSWAP	GSTM4	RBM10	SPSB2	PITPNM1	DHPS	CPSF3L	TRPV2	ITGAL	INO80E	HDAC6	CTDNEP1	PKN1	SREBF1	GON4L	PSME3	SHC1	PPP2R1A	CHD4	SPRYD3	EXOC7	STK11IP	FASTK	INTS1	DGCR14	APEH	LOC124446	TRIM26	FLNA	TSR3	PREB	C10orf76	USP21	IRAK1	SH3BP1
M4.2	Inflammation	LOC728519	ANXA3	TLR5	KREMEN1	CR1	BMX	LRG1	OPLAH	ALPL	C19orf59	LOC642112	PGLYRP1	CA4	LOC642684	MGAM	SOCS3	FKBP5	IRAK3	CLEC4D	LMNB1	SAMSN1	LOC648984	LOC391045	MCTP2	VNN2	IL1R2	GRB10	FCAR	IL18R1	SLPI	OSM	NSUN7	GPR141	WDFY3	CASP5	SIPA1L2	S100P	LIMK2	S100A12	MMP9	IL18RAP	VNN1	PLIN4	PSG3	MAPK14	CYSTM1	SERPINA1	SLC2A14
M4.3	Protein Synthesis	RPL26	RPS27A	RPS4X	LOC127295	LOC440737	RPL17	RPS5	LOC441246	LOC646766	LOC285900	RPL6	LOC648622	ZFAND1	RPL36	LOC646483	LOC648249	RPS17	LOC653314	RPS18	LOC652624	RPS3	MRPL45	LOC284821	RPS14	LOC645683	LOC158345	LOC731096	LOC347292	HSF2	LOC441876	EEF1B2	LOC642250	TMEM42	RPL4	C19orf70	RPL7A	LRRC75A-AS1	LOC642755	LOC644029	SNRPD2	LOC390354	ELP2	LOC387867	TOMM7	LOC285053	APRT	RPS13	RPL14
M4.4	Undetermined	FKBP8	LYL1	TANGO2	DNAJB2	EMC3	2023-03-02	ELOF1	YPEL3	WDR45	CENPV	GPX1	ATP6V0C	FBXO9	AP2M1	ATXN1L	GFOD2	ERMAP	UBB	FAXDC2	PIM1	LRRC75A	GYPC	PPM1A	FOXO4	RILP	MBNL3	FOXO3	GCAT	ECSIT	FIS1	PNPLA2	TPRA1	BABAM1	PRR5	PTMS	UBL7	MED25	FAM65C	ZER1	RSC1A1	NSUN3	FAM134A	GNA12	FLCN	LOC731777	YIPF6	MUC6	ST13
M4.5	Protein Synthesis	LOC651202	LOC641750	RPLP1	RPL23	LOC728973	LOC388344	LOC648294	LOC388076	LOC647100	LOC641848	LOC220433	RPL27A	LOC644790	LOC648659	EEF1B2	RPL14	TAF9	LOC643949	LOC732053	LOC645968	LOC389672	METTL7A	NLK	HSPA4	ZNF181	LOC653773	FAM122B	LOC644029	LOC641849	FAM162A	LOC346950	ZBTB11	SRSF11	LOC643287	LOC388654	LOC402677	CYP51A1	LOC389787	LOC653232	LOC642934	LOC400304	CEP57	LOC651453	LOC647436	IER3IP1	PTMA	LOC402251	SBDS
M4.6	Inflammation	ZFP36	LOC440093	SLC25A44	YIPF1	IFITM2	AKIRIN2	STAT3	RNF13	PHF21A	PRKCD	LOC651143	MTX1	C9orf66	PCNX	SNX27	PLOD1	FTH1	NT5C2	GMPR2	APBB1IP	SNX10	ZCCHC6	CSRNP1	LITAF	MYD88	BRI3	TCIRG1	ZYX	MAPK3	S100A6	ERO1L	MLKL	FAM160B1	GRN	THOC5	ATF6	MGC4093	DNTTIP1	MSRB2	HTATIP2	PIM3	NCSTN	LAMP2	NFKBIZ	CHSY1	SELL	CTNNA1	STX10
M4.7	Cell Cycle	WDR75	LANCL1	ZZZ3	ARL14EP	ZMYND11	MAP3K4	ZNF84	NUP210	XPO4	FBXO21	ABCE1	AKAP11	CASD1	COQ10A	SMARCAD1	BMI1	LOC654191	EHBP1	HIBADH	BUB3	CEP290	NIFK	NKRF	ZXDB	LPIN1	TMEM116	TRAF5	IFT74	ZBTB9	SHQ1	CBLB	LOC492311	MPRIP	TMEM109	LOC203547	TTC27	GGA2	URI1	NOC3L	ANKRD46	KMT2A	LOC93622	SLAIN1	SUPV3L1	CLEC2D	POGLUT1	SLC7A6	DOCK10
M4.8	Undetermined	LOC728499	SND1-IT1	LOC442582	PDE7A	DKFZP434A0131	GUSBP2	LOC728565	LOC158301	LOC728452	DDB1	LOC644591	FOXP1	SNORD4A	ZNF451	ANKRD36	SNORA70	CRYZL1	ZNF160	LOC285359	LOC728411	C8orf16	LOC441066	LOC400986	LOC650128	CDC14A	CCDC84	GSDMB	SNX29P2	WDR33	LOC286208	POGZ	LOC652726	BCOR	SMA4	LOC153561	LOC23117	RBM14	SMA5	ANKRD36B	LOC653352	FLJ39653
M4.9	Undetermined	SPG21	DYRK1A	CLK1	PGAM1	LOC51136	RPS6KA3	ST8SIA4	LOC732007	GIT2	WDR1	USP4	SNAP23	PAK2	HM13	SPAG9	PHKB	MAT2B	B3GNT2	MBD2	TWF1	ERGIC1	SPTLC1	ARID4B	HAT1	ROCK1	TIA1	HIATL1	PICALM	MDM4	CNPY3	SF3B1	ACTG1	PSEN1	RASSF5	LOC653994	NPEPPS	MAEA	ERBB2IP	FBXO11	PGAM4	UEVLD	TVP23C	C9orf72	C1orf56	ARHGAP25	BACH1	CASP8	CASC4
M5.1	Inflammation	GNAI3	SLK	HIATL1	SNX13	MAP3K8	LBR	SPPL2A	FEM1C	KIAA0040	CHUK	SAP30L	SFT2D1	TOR1AIP1	CAST	ATP6V1D	MAP1LC3B	ATG3	C1GALT1C1	ABHD16A	LAPTM5	ANXA5	CAPZA2	LOC653972	FAM49B	LTA4H	TBXAS1	IGSF6	SNX16	GBE1	DNAJB6	ATP6V0E1	FOXN2	FKBP15	PGK1	LRRFIP2	UBE2J1	PXN	RPS6KA1	HHEX	FLJ10986	EDEM2	GADD45G	OSTM1	LOC645058	TRMT1L	TMEM2	TOLLIP	CTDP1
M5.10	Mitochondrial Respiration	NDUFA9	MPV17	COQ5	NUDC	SRP68	DRG1	RTCB	WIBG	SNRNP40	GART	MRPL20	MIF	NUDT2	VDAC1	ATP1B3	C11orf48	PRPF38A	ATP5J	GNPAT	NUP37	NDUFB11	SCO1	SCD	TOMM22	MRPS9	C19orf53	ERH	TACO1	HNRNPM	CHCHD2P9	TRIP11	NASP	TMEM126A	GCDH	UBE2G1	KHSRP	FKBP2	YWHAQ	CSTF3	DNPEP	BCAT2	LOC642033	MRPL23	MRPS15	POGK	SPAG7	PIH1D1	RPUSD3
M5.11	Undetermined	LUC7L3	NKTR	FNBP4	WDR59	NAA16	NPHP3	RBM6	DIDO1	NSUN5	GALK2	ALG13	OGT	AMT	ZNF789	SLC11A2	ZNF83	CSTF3	PAN2	SGSM2	ZMIZ2	LOC338799	ZMYM3	FAM160B2	DNAH1	MRPS25	SNORD31	COX19	NRBP2	CEP95	GVINP1	ACAD11	KIFC2	WDR19	MTMR10	SYNJ2BP	TSPYL2	ACYP1	LOC613037	PRPF4B	LOC728734	LOC728888	DUSP8	CAPRIN2	MGC3207	MC1R	METTL3	LOC653080	PLA2G4B
M5.12	Interferon	RBCK1	TRAFD1	TRIM21	LOC401433	RFWD2	CHMP5	TAP2	SP110	GADD45B	IFI16	TAP1	ZNFX1	PHF11	ACTA2	C1QA	SP140	ABCA1	TCN2	ZC3HAV1	HSH2D	LOC554203	GBP2	TRIM5	RHBDF2	TMEM140	ADAR	BTN3A1	PARP10	LGALS9	NBN	TYMP	SAMD9	SRBD1	NCOA7	DRAP1	UNC93B1	SP100	NTNG2	DHRS9	TDRD7	TRANK1	MDK	NT5C3A	ASPRV1	IRF9	REC8	RNF213	ISG20
M5.13	Undetermined	ATP5J2	LOC644863	MRPL33	PSMA6	SRP19	SCFD1	SLC35B3	STAU2	ATP5H	C18orf21	INTS12	DTNBP1	VBP1	COX7B	SLFN11	ATP6AP2	SF3B6	TBCA	PPP2CB	DYNLRB1	RAB11FIP2	VPS35	UBA6	LOC642502	SC5D	HAT1	UQCRFS1	C17orf58	MUT	PSMC1	ZKSCAN1	SERP1	PLAC8	COX8A	TMED5	LOC654121	LOC728098	DLD	YME1L1	2023-09-15	MAGOH	CUTC	CBX3	WTAP	PSMC6	NDUFA4	CDK7	COMMD2
M5.14	Undetermined	SLC45A4	IKBIP	ARAP3	KIAA0226L	HAL	FLJ20186	AVIL	LOC646064	LOC653157	FBXL13	CEP63	DPEP2	ANPEP	KIF27	TNFSF14	CDC42EP2	NUAK2	KIAA1551	SULF2	ATG16L2	REM2	SIGLEC10	LOC647834	PTGS2	WLS	TREM1	IRS2	OGFRL1	NOV	NLRX1	LOC201175	MAP7	SUMO1P1	ITGA5	CECR6	MAK	HIP1	MPZL1	CYP27A1	PLEKHG3	DAPK2	PECAM1	C3orf62	RAB11FIP1	ST3GAL6	IGF1R	RGS2	NPL
M5.15	Neutrophils	BPI	LTF	MPO	CEACAM8	CEACAM6	MMP8	CTSG	ELANE	DEFA4	RETN	HP	COL17A1	HLA-DRB1	MS4A3	HLA-DRB5	ARG1	LOC728358	LOC653600	TCN1	OLR1	AZU1	CAMP	EIF1AY
M5.2	Undetermined	KIAA1033	HECA	AFTPH	SNAP23	STARD3NL	LOC651919	DYNC1LI1	ROCK1	CAPZA1	LOC646900	LOC284988	MCTS1	ACTR3	C1GALT1	KPNA2	CCZ1	SEC24D	LOC644330	NXT2	ZBTB2	SPIN4	EIF3FP2	CCNL1	AMY1C	KATNBL1	GTF2H1	COPS2	LOC641992	LOC732165	PIK3CA	ATP11C	WIPF1	LOC647121	PIK3AP1	CCZ1B	LOC644380	SLC40A1	KIAA1604	IDS	REL	LOC147804	LOC643752	PPM1B	RFWD2	MOB1B	CAST	LOC644655	ERGIC2
M5.3	Undetermined	POLR1D	FEM1A	NCOA4	WNK1	GID4	PNP	GDE1	CCNDBP1	TMEM183A	UBFD1	JAZF1	KAT2B	EIF1B	RNF14	STAU1	RNF175	RGS10	KIAA0430	DENND1A	CCDC124	PIP5K1B	POC1B	CREG1	MGC13057	METTL22	TCEB2	C12orf10	YY1AP1	UBQLN1	LHPP	HSPB1	AK1	TRIP12	SWT1	FLJ25371	ZMAT2	TERF2IP	IFT52	GCLC	DCUN1D1	CYB5A	ZRANB1	RSRC1	REXO2	EIF1	BAG6	AP2S1	ST13
M5.4	Undetermined	DHX9	FNTA	CCT6A	LOC648210	LOC648695	SFR1	LOC653226	SBDS	FAF1	LOC653479	TMPO	MGC14327	NUP35	GTF2H3	TMEM38B	MRPL45	MAT2B	PSMA1	CNIH1	SRP9	C21orf33	LOC648024	LOC654174	SLC25A26	TMED10	TAF1B	ACADM	ITGA4	FBXO32	SNRPD3	CCT7	PTPN22	CACYBP	PTPRC	LACTB2	LOC653884	TCP1	SLC39A6	NCK1	RBM4	BTN3A2	CYCSP55	RPL26L1	PSMC4	EEF1B2	CYP20A1	DBR1	RPL6
M5.5	Undetermined	NOA1	RPAIN	RSL1D1	FLJ14803	COIL	EMG1	NSMCE4A	LETMD1	RNMT	HACL1	EIF3F	TTC19	GPN1	NUP88	DDX28	COPZ1	ZNF569	MSANTD4	RBM17	MRPS21	EIF2B1	HSPA8	PDCD2	MAPKAPK5-AS1	COMMD6	ZBTB14	CDC23	PLRG1	NUP54	LOC649150	PHYH	LEPROTL1	POLR1C	ZCCHC3	TRIM44	EFTUD1	ZNF614	CRY2	CCAR2	SERGEF	POGLUT1	G3BP1	NABP2	APEX1	VPS36	EXOC2	HINT1	DDX10
M5.6	Mitochondrial Stress / Proteasome	PDHX	NTPCR	UCHL5	SSBP1	C14orf166	NDUFAB1	PSMG2	XRCC6BP1	SYNCRIP	CSTF2	DSTN	MRPL30	NDUFC1	HPRT1	NME7	IGBP1	DNAJC15	PDCD4	SLC25A12	RBMX	ITGB1BP1	RBM34	SPCS1	PTGER2	PSMG1	LIAS	WDR33	LOC653226	DTWD1	DNAJC24	PON2	BFAR	SS18	MAPK6	PSMD14	KLHL7	DHX36	PCGF1	LOC729148	CCNG1	PBDC1	SLIRP	YAE1D1	CCDC91	IMMT	PDCD2	SLC39A8	FOPNL
M5.7	Inflammation	MAP2K4	CHMP1B	HSD17B11	STXBP5	IDS	H3F3B	KIAA0232	FAM49A	CNPY3	ATP6V1A	MBP	HSPA1L	CD46	PGM1	PBX2	KLHL21	STXBP3	2023-03-07	ELF1	C9orf72	HSDL2	NSMAF	SLC15A4	CD93	TMF1	MBOAT1	HMGCR	CHMP3	PIK3CD	APPL2	C7orf25	PRMT5	KIAA0701	FNIP1	NCOA1	TMEM43	CPQ	CARD8	SERINC1	HLA-E	CTSS	STAT6	RGL2	RNASET2	SPATA2L	VCPKMT	INPP5A	RNF130
M5.8	Undetermined	TIMM22	HNRNPDL	CEP192	NOL6	ZDHHC8	SCRIB	ILKAP	SLC37A4	FUK	POLG	SNAPC4	UNK	ORAOV1	TJAP1	RBM14	MMS19	ZDHHC14	LOC400027	HEATR2	MIEF1	SHMT1	LUC7L	E4F1	TULP4	RRP8	CTC1	NSUN6	C1orf86	TTC13	MFSD8	LRP5L	RUSC1	NOL8	NPRL2	ASB1	NUP85	CNOT11	FAM219B	TXLNA	GPN2	USPL1	ZCCHC11	PHIP	ZDHHC16	TAF2	NUP133	BRD9	KDM2B
M5.9	Protein Synthesis	LOC643284	LOC647361	RPL39	LOC391656	LOC402057	LOC439992	RPS10	RPL8	RPS8	RPL30	LOC650276	RPL31	LOC728492	RPL35A	RPS27	RPL11	RPS3A	RABGAP1L	LOC731557	LOC388532	TXNRD2	RPL6	CMPK1	FAM173A	KIAA1191	LOC389435	LOC654194	RPS16	LOC645899	RPS29	RPS11	MGST3	LOC441034	ATP5S	RPS19	SERF1B	LOC651894	LOC440589	OCEL1	UROS	LOC440927	LOC440733	RPS24	LOC649447	RPL38	ZP3	BRWD1	RPS15A
M6.1	Undetermined	ERMN	SC5D	FOXG1	LOC286187	LOC645031	HIST1H2AL	LOC645929	OTUD7B	TSPYL6	TPD52L3	C8orf48	ROM1	SOX30	TGM6	TMEM99	SERPINA10	BEST3	HOXC13	KCNK3	SUDS3	LOC400879	KRTAP5-1	EYS	BSPRY	LOC641798	ONECUT2	USP51	TENM1	MYCL	KCNE1L	FLJ20674	OR56B1	ITGB3	SDC1	PFDN2	NUDT15	WBP2	C11orf52	POLA1	IRX1	CECR1	LOC644313	BBC3	APOO	XKR6	RAB8B	TRIM9	TSPAN4
M6.10	T cell	ARFGAP1	PNKP	ACIN1	ARHGEF1	TRAPPC12	CORO1A	NELFB	CIC	DDX23	ARRDC2	DHX16	POLDIP3	EXOC3	FLJ14154	AP1G2	ZBTB17	NISCH	CCS	DLGAP4	MAPK8IP3	ATG13	ERCC5	TBC1D20	CD99L2	TBC1D2B	GTF3C1	SETDB1	RHOT2	RNH1	VPS52	NPLOC4	CRIPAK	FAM73B	PPP2R5D	RASGRP2	MGRN1	MGAT4B	STRN4	SLC35C2	CSNK1G2	PYGB	LOC644634	GBA2	ACAP1	CNOT3	ARRDC1	DGKD	GOLGA1
M6.11	Cell Cycle	POLQ	CDC25A	EXO1	CENPW	DKFZp762E1312	KIF20A	ZWINT	MCM10	KIF2C	KIF15	CENPE	BUB1B	CKAP2L	POLE2	SLC27A2	CCNE2	KIF14	NUF2	CDCA3	CCNB1
M6.12	Mitochondrial Stress	RPL23A	BOLA3	HSPE1	RCC1	GEMIN2	C1QBP	SLC5A6	CTPS1	MRPS24	RWDD2A	C19orf48	NDUFAF4	RITA1	AVEN	NUDCD2	PDIK1L	TIMM44	AARSD1	SEH1L	IPO4	GCN1L1	EXD2	TMEM97	ZNF260	TRIM32	MAGEH1	GLS	LOC653505	NFE2L3	PPRC1	ITGB3BP	IMPDH2	NARS2	ZNF544	PCCA	NDUFAF2	MPHOSPH9	RPAP1	CAD	RPL3	LSM5	UQCC2	SETBP1	PXMP2	GLMN	LAS1L	FAM3C	NUBPL
M6.13	Cell Death	FCER1G	STX11	RASGRP4	PLAUR	DRAM1	LILRB3	TBC1D8	RAB20	VPS9D1	SERPINB1	PILRA	NTSR1	STK3	LOC652616	PLIN3	LOC730820	BAZ1A	GNB2	UBN1	CSTA	SIGLEC9	ARFIP1	VASP	FNDC3B	HIST1H2BC	HK3	BCL3	HSPA6	CARD6	LOC440731	CLEC12A	SLC36A1	LILRA2	MARCKS	NCF1	EIF4E3	MNDA	LAMP2	SLC22A17	FES	POLR2J3	NFKBIA	LRRC25	CPEB4	NLRP3	MCTP1	NLRC4	TMEM154
M6.14	Undetermined	LIMS1	ARHGAP21	ZNF185	NCKAP1	OXTR	CDKN1A	GFI1B	C19orf33	LOC642233	THBS1	ANO6	RAB27B	HIST1H2AE	HIST1H2BG	C15orf52	LOC440895	ENKUR	HIST1H2BJ	LMNA	CLIP2	CD151	HIST1H3H	CDK2AP1	HRASLS	TAX1BP3	ZNF385D	CD9	RUFY1	FNBP1L	MAX	PLA2G12A	SYNM	MAP3K7CL	MGLL	HIST1H3F	NFIB	HIST2H3C
M6.15	Undetermined	PDE6B	POLR1E	ZNF30	SIDT1	BCAS4	C12orf57	SPAG16	FAM171A1	MGC57346	ZFP82	PKIA	LOC149448	ATF7IP2	ZNF550	LOC650815	HSD17B8	LOC728014	LOC642178	ZNF548	TMEM261	PVRIG	ZNF549	CLYBL	CRIP2	ZNF525	DCAF4	LRIG1	FBXL16	FBLN5	GCSAM	BAG3	CD8B	USP36
M6.16	Cell Cycle	FANCI	UBE2T	RAD51AP1	LOC731314	LOC653820	MTFR2	ERCC6L	EZH2	CDCA2	OIP5	CDCA8	CCNF	ATAD2	TROAP	NDC80	PRR11	SGOL2	DSCC1	UCK2	FBXO5	MCM2	PSAT1	MAD2L1	SGOL1	GMNN	FEN1	TIMELESS	CENPF	TIPIN	APOBEC3H	SMC2
M6.17	Undetermined_metabolism_mitochondria	DAGLB	C5orf15	TIMMDC1	RRAS	ETFB	PSMB10	SLC25A20	CMTM7	RPS9	ELK1	TRIM27	GSTK1	PSMA7	BRAT1	TBL2	SCAND1	SNAPIN	CUEDC2	SUCLG1	COASY	NDUFA7	DHRS1	ZDHHC13	TMED1	C14orf93	UBE2L3	NCKAP1L	LOC339344	TCEB1	COX7A2L	NEDD8	C2CD5	CHMP6	DERL2	ERLIN2	CPT2	EML2	PSMD2	SAFB	LOC645317	TTI2	NDUFAF7	SUOX	GUSB	VPS16	SMUG1	GTF2E2	TMEM173
M6.18	Erythrocytes	RFESD	USP12	RPIA	CTSE	SPTB	SLC6A10P	ACSL6	GYPA	TSPAN7	ALDH5A1	HEMGN	RAD23A	TMEM158	TFDP2	LOC253012	RHD	BPGM	FLCN
M6.19	Naive T cells	FLT3LG	EPHA1	SIRPG	ZNF69	IL23A	PLEKHB1	SOX8	CLUAP1	CAMK4	ZNF485	DUSP14	AGMAT	LOC387841	VSIG1	RCAN3	CEP41	LBH	RTKN2	TMEM18	GPA33	BCKDHB	OR2A9P	GALNT12	CDR2	IL21R	LOC649821	SCML1	DACT1
M6.2	Mitochondrial Respiration	KLHL36	AP3M1	EMC6	MED29	TRIM24	DUSP28	KCNK6	AQR	FBXL15	DPM3	PRPSAP1	TMEM141	U2AF2	CLTA	VDAC3	ATP6V1F	SCAP	ATP5O	TMEM258	FAM96B	ANAPC11	PKP4	POLE4	RPL36AL	RSL24D1	EMP3	ARFGAP2	PRDX1	DUSP23	RWDD4	NDUFB7	VGLL4	INTS10	PDXK	TBP	INO80C	RRP36	TMED9	LOC440567	MRPL17	MGC52110	NUP62	VDAC2	EIF4ENIF1	IDH3B	NDUFA11	PTRH2	CYC1
M6.20	Undetermined	AHCTF1	FLJ39639	CDK19	CREBBP	WWC3	MAST3	VPS8	KIAA0556	TP53INP1	ARHGAP25	HSPBAP1	MAP3K3	RXRA	ZXDC	RSRP1	FAM160A2	GABARAPL1	KMT2C	ARAP1	TP53INP2	MKLN1	UPF1	UBE2B	SP1	SSH3	WTAP	OSBPL2	ABCC5	ARNTL	ZNF20	MBP	LST1	STARD10	LYST	LOC730744	SUV420H1	RRP12	CASC3	NEDD9	MKNK2	LOC389541	RBM5	NSFL1C	PPFIA1	PARVG	ZNF350	AKIRIN1	KCNJ5
M6.3	Undetermined	KDM6A	RFFL	RNF38	GLTSCR1L	LCOR	CLK4	STAG2	UPF2	C6orf62	EXOC1	ATP7A	PAN3	TRAPPC8	SMNDC1	NIPBL	SP3	PTP4A1	GNG2	KDM3B	FAM172A	YY1	TAF7	VCPIP1	STK38L	PPP1CB	BLOC1S6	PCF11	KMT2E	LRRFIP1	SERINC3	DOCK8	SETX	TOX4	ANKRD12	SNAP29	OSBPL11	DCP2	SNRK	ZNF394	RAB21	DR1	DDX59	C18orf25	CYTIP	DCTN4	SYNJ1	SLU7	ARID4A
M6.4	Undetermined	SLC30A7	VPS33B	CPSF2	ATXN2	C6orf106	LOC146517	PEX16	INTS4	PIGS	DDX41	SUMO3	RABGAP1	AHCYL1	FNBP1	LOC51035	AATF	ZFP91	PTPRA	FAM127A	NFIC	DVL3	KIAA0100	CWF19L1	SYS1	PPP1R7	CHCHD5	SUGP1	WDR48	TUBGCP2	CNOT10	CIB1	KCTD10	GNL3L	DDX42	ZFYVE20	GOLGB1	PARL	DCTN5	WASH3P	VAMP4	ARCN1	CASP2	FKSG44	TPI1	PDCD6IP	DRAM2	LOC650029	ZCCHC17
M6.5	Undetermined	CSNK1G3	LOC285636	TM9SF3	RAB28	HMGN4	SUZ12	MCFD2	ZSCAN32	ASNSD1	LOC642333	LTN1	SLTM	PIK3R4	LOC151579	PROSC	SMARCA5	NRIP1	BRD7	OXR1	PDS5B	MKRN2	ZNF518A	NIPBL	RASA1	FBXW7	ZNF384	TIGD7	SMARCA2	SCAF8	HERPUD1	NCOA3	SMAD4	POLR3GL	RAB9A	PPM1D	EML4	KLHL9	LOC647037	DMTF1	LOC388789	EDRF1	OMA1	ZRANB2	USP1	DDX5	ZMYND8	KLHL28	HECTD1
M6.6	Apoptosis / Survival	EMILIN2	BCKDK	GRAMD1A	PPM1M	SIPA1L1	TBC1D2	CTSD	ST3GAL2	GALK1	FCN1	TNFRSF1B	TRPV4	TP53I3	GABARAP	FBXL20	CIDEB	CALML4	RAB32	SLC26A6	ANG	EPN1	MOB3A	NAPRT1	FADD	NACC2	SMARCD3	EXT1	CD14	MARCO	OSGIN1	DEDD2	TPD52L2	SLC43A2	LOC653382	FLCN	SERPINB2	GAPT	TSPO	CD300C	IFI30	C3AR1	CAPG	DUSP3	DKFZP564J0863	SLC9A1	IL4R	MAP3K6	IKBKG
M6.7	Undetermined	CAND1	AMMECR1	L3MBTL3	CEBPZ	PRRC1	TMEM5	GOLT1B	UBE2N	GTF3C3	CNOT7	CHORDC1	TES	KRIT1	PDE12	CUL5	SLC33A1	NSUN2	CBR4	CDC14A	RNGTT	PIGC	PIGN	TEX30	SRP72	NCBP2	TCEAL8	PPHLN1	DLAT	NMD3	GORAB	NUP160	TGIF1	MTIF2	RAB7L1	HELQ	CHM	RCN2	FAM133B	LPXN	ICK	DHX15	CCT7	LRRC8C	MSH6	ALDH6A1	SEC22C	IARS2	SRSF7
M6.8	Apoptosis/Nk_cell	DUS2	MGC3731	TSPAN31	MED22	SNRPB	C17orf59	TMEM187	PSMB7	HSPA5	HADHA	HPS6	ZGPAT	PIN1	POLR2F	LOC374395	TMEM205	COPRS	SLC2A8	BRD2	ASMTL	LOC728006	FLJ21438	IFI27L2	PPP1R35	PEX16	ACSL5	ATP5F1	CDC37	LINC00324	YWHAG	RXRB	MPDU1	STAMBP	GMDS	LOC401115	PSMD5	CRIP1	FAM50A	PIAS3
M6.9	Undetermined	C12orf65	FBXO31	ETS1	RPL13A	PPP3CC	FBL	RPL22	GLTSCR2	MAP4K1	RPL13	LOC388564	HNRNPA1P4	PTPRCAP	GNPDA2	FBXO32	LOC647346	GIMAP5	DPH5	B3GNT1	TAMM41	PRMT6	GSPT2	TRIB2	TMEM14A	LOC441775	LOC388275	LAX1	ADARB1	VEGFB	TSEN2	LOC728554	THEM6	GTPBP3	RRAS2	CLEC2D	POLR3H	EVL	WDR74	HNRNPDL
M7.1	Inflammation	MYADM	ALDH3B1	TMEM8A	SUMF1	TNIP1	RASGEF1A	RGS19	SEMA4B	TADA3	KCTD2	METRNL	GAPDH	TALDO1	C9orf72	TLN1	CAPN1	TMEM127	G6PD	GPSM3	KIAA0930	CYB5R1	XRN2	CAPZB	TWF2	GRK6	LOC653888	TK2	PKM	STEAP3	PLD1	TMEM119	CYB5R3	OTUD1	CHP1	TESK2	ACPP	RIPK3	CHKA	GSN	DENND1A	CDC42EP4	DBNL	ARF5	APOBR	ZDHHC17	RAB1B	RHOU	ZDHHC12
M7.10	Neutrophil degranulation	FGR	ARHGAP24	STXBP2	TMEM165	ACVR1B	ATP8B4	F12	GBA	dJ341D10.1	GTDC1	CNIH4	WIPI1	TIPARP	LDHA	AMPD3	MILR1	PECR	C1orf162	PDSS1	CBS	SPTLC2	C11orf82	SIRT5	ERI1	CD82	TMLHE	DHCR7	LOC730953	FAM20A	ST6GALNAC3	P2RX1	GLUL	FGD4	LOC441124	ASPH	RBMS1	FLJ40125	IDNK	CYP19A1	SGMS2	SH3GLB1	STOM	GM2A	MAP2K6	SORT1	EXOC6	ITPKC	FFAR3
M7.11	Protein Synthesis	G3BP2	LOC652481	DDOST	ATP1B3	ARMCX6	ALYREF	CALR	MORF4L2	CSRP2BP	NDUFB5	EIF4A1	ATP5A1	EIF2B2	SLC30A5	RPS27L	RPA3	AP1S1	PDIA5	DLG4	MTMR12	EIF4H	VIMP	TRMT112	SLC9A9	LYPLAL1	NFKBIE	LOC728772	ACAT1	APH1A	POFUT1	NDUFA6	HIGD1A	ACVR1	DNAJB9	PEPD	TIMM23	LIPA	SRD5A1	RCN1	H2AFJ	DNASE2	HRSP12	SRSF2	IKZF5	MAN1A2	RNF5P1	LOC650646	UTP6
M7.12	Undetermined	ILF3	MALT1	DDX24	FAM50B	TOMM20	ZNF17	BPHL	LZTFL1	FLJ20628	TMEM8B	LOC130773	ARMCX5	CYCS	RECK	KAT6B	RFX7	MB21D2	ELOVL4	LOC284023	LOC374443	ZNF91	LOC650795	NEIL2	RORC	KIAA1394	CHD6	TAF9B	NAALADL1	RAD17	NIPA1	SNRPN	ABHD14B	CNNM3	PPP1R16B	PYGO2	TSHZ2	UBE2Q2	SEMA4F	LOC648099	LIME1	LGR6	LDLRAP1	FLJ39531	PITPNC1	HOXB2	LIMA1	ZNF239	KRT73
M7.13	Naïve T cells	IL11RA	SFI1	ZNF589	GATA2	PYROXD2	MS4A2	SLC29A1	CYP4F12	GABBR1	MIAT	NSUN5P2	LOC729559	PTGDR2	LOC283874	LOC727762	ROBO3	LOC650919	LOC440993	CRYZL1	ACACB	LINS	OLIG2	RHOBTB3	LOC644670	CCL18	RAB12	ANKRD36B	LOC654000	ARHGAP33	2023-09-01	ANO9	MST1	PRSS33	SLC26A11	GPSM1	CCL23	ANKAR	PNN	INADL	OLIG1	AFG3L1P	SNX29P2	PNMA3	ECHDC2	TPM2	ZADH2	IGSF9B	ALOX15
M7.14	Undetermined	LOC440349	LOC641825	TAGAP	LOC388969	ATP2B4	PSMD12	CTRL	LOC285908	CEP152	POGZ	LOC646100	POLR2J4	C9orf38	FLJ43663	HELB	RALGPS2	RMDN1	GPR155	LOC653604	LOC729602	PMS2P1	TGFBR2	ANKRD44	DTNBP1	MLKL	FLJ30092	LOC644019	IL18	LACTB	LOC642921	LOC653505	LOC606724	NLRP1	LOC440345	LOC644642	LOC441268	NOL10	SWSAP1	LOC643509	LOC650346	LOC728895	TAPBP	BNIPL	SNX29	LOC649864	ZNF763	LINC00869	LOC642995
M7.15	Undetermined	GATS	VMP1	NPEPL1	NADK	LOC88523	SEMA4D	TNFAIP2	BTN2A1	SCLT1	PIGB	KIAA0319L	MYO1F	PRAM1	LOC730994	MAN2A2	SLC22A18	MPPE1	RICTOR	SLC12A9	IQSEC1	ITPK1	ZFYVE16	OSGIN2	ACSL3	TFEB	RHOT1	DMXL2	EPHB1	CD300A	C15orf39	ARHGAP27	RERE	RNF19B	RAB24	TFE3	OXER1	FAS	PLAGL1	SNX6	FLJ42957	PTPRN2	ABHD3	RCBTB2	KLF6	PTP4A3	TNNI2	NOTCH1	CTBP2
M7.16	Neutrophil death	LPCAT2	HIST2H2AA3	HIST1H3D	MTHFD2	HIST2H2AC	HIST1H2BD	GCH1	H2AFJ	SNX20	HIST1H4H	SOD2	HIST2H2BE	DISC1	SIGLEC5	HIST1H4E	WSB1	CTSC	IGF2BP3	KIF1B	APOL1	LACTB	ADM	ARL5B	AK4	SKIL	LIMK2	CEACAM3	IL1RN	FFAR2	MCTP1	CLEC6A	ZAK	EPG5	CSF2RB	NOD2	CD274	LOC654053	BAMBI	JAK2	HIST1H3E	HINT3	GSDMD	KCNJ15	IRAK2	KCNJ2	HIST1H2BK	MLKL	ASPHD2
M7.17	Undetermined	RABEP1	USP24	IL10RA	ATG16L1	PCM1	CERK	PITRM1	INO80	INPP4B	FLJ10081	ARIH2	ZBTB33	RPS6KB1	SMARCC1	OPA1	CBFB	C20orf196	GOLGA4	SPIRE1	CPSF3L	RALGAPA1	WDR70	ADNP	BLCAP	TDG	RECQL	DHPS	TTPAL	LOC644799	SNAPC2	ALDH9A1	TMEM41B	HCST	LOC493754	CREBZF	N4BP2L2	LEPRE1	FAM134C	ST8SIA1	ARHGEF7	PCMTD2	TATDN2	C10orf32	FAM107B	AKAP8	NHP2L1	PPP2R5E	BTAF1
M7.18	NK cell	RASSF1	SIGIRR	H1FX	TBCD	SLA2	PFKL	WDR81	DOK2	PWWP2B	GHDC	CAMK1D	SEPN1	CD74	ENG	MAN2C1	LOC220686	ALOX15	LOC642255	YPEL1	CYP2S1	PQLC3	ADCK3	SMARCC2	CORO1B	ARHGAP10	SF3A1	CBX7	MVB12B	TMEM80	SIN3B	DPP7	FCHO1	NAGPA	AGPAT4	WDR5	ATP5D	SPTAN1	NAPSA	CAPN12	ADRB2	GALNT6	JOSD2	SH3GLB2	TAB1	EPHB6	ZNF266	TNFSF12	ACD
M7.19	Undetermined	LLPH	FRG1	CITED2	PAPD5	CCAR1	ZBED5	ALG6	CCDC59	FLJ25778	POLR2C	S100PBP	DPY30	PSMA3	LOC653147	CCDC112	MGAT2	BRF2	TMEM199	JAK1	ZNF468	HPS5	SLC7A6OS	CDV3	WHAMM	DUSP11	DSTYK	IWS1	MALSU1	LOC649068	GOLIM4	GNB2L1	AUP1	DHX29	TMEM159	BBS10	LMAN2L	APOBEC3G	USP48	TMEM126B	TRADD	RBM25	ZNF224	HNRNPC	CREB3L2	ANKRD32	STX8	MED26	HMGN5
M7.2	Undetermined	LOC221442	USP32	APBB3	LRCH4	LPAR2	ADCY4	NEDD9	MGC4677	LOC647135	LOC643011	DHX34	KIAA0319L	TTLL3	ZNF516	VAPA	SLC16A5	SSR2	PAQR6	MGC40489	SEC61A2	EFCAB4A	VPS13B	LOC651881	HTR3B	SIRT7	LOC400713	MGC34761	LRRC37B	FAM209B	GRIPAP1	LOC647384	ANKFY1	CLDN15	CLEC1A	SF1	LOC654335	CDK5RAP3	CSDE1	ACRC	COL7A1	TRIM14	2023-09-02	WNK1	MGEA5	ZNF292	MEF2B	RHOB	LOC652699
M7.20	Undetermined	LOC388621	LOC649555	NR2C1	LOC441377	LOC654189	LOC648343	RECQL	RPS26P10	ATF1	C11orf73	MRPL47	LOC644131	HMGB1	SNRPE	UTP11L	LOC143543	LOC440145	C5orf28	SPHAR	PABPC3	DPP4	LOC642250	HDAC9	ZNF679	CLEC2D	ZBTB41	MINA	DNAJC10	TAF4B	HS2ST1	EIF3A	PTPN2	TBC1D9	LOC642432	ZNF75A	ZNF430	EIF1AX	LOC652608	ANP32C	BCAS2	KLHL7	MED21	TCP1	LOC644563	CLTC	C11orf58	FAM73A	SRSF10
M7.21	Monocytes	ADPRH	ADPRHL2	ANKDD1A	ANKFY1	AP3B1	ASCL2	ASH2L	ATOX1	ATP6V1E1	BAK1	BLVRA	AAMDC	SMCO4	ZNF839	C1orf85	C5	NMRK1	CCDC69	CDC40	CDS2	CMTM7	COPG1	CCP110	CTSC	DCUN1D3	DECR1	DERA	DIAPH2	DNAJA1	DNAJC13	DSCR3	DYNC1LI2	EGR1	EIF4G3	FAM111A	FLJ20054	GIMAP4	GLTSCR1	GSR	HCP5	HMGCL	INPPL1	KATNB1	LAMP1	LGALS1	LAMTOR2	MED8	MICA
M7.22	Undetermined	S100Z	MGST1	MAFB	MS4A6A	CD68	SLC24A4	APLP2	AIF1	CEBPA	IGFBP7	C10orf11	SPTSSA	STAB1	TMEM144	SIDT2	PAPSS2	MGST2	UNC119	FBN2	CD302	FLVCR2	ACTN4	CCR2	CCNY	CD36	SLITRK4	MAPKAPK3	ANKRD50	SLC22A16	CRTAP	GLB1	CATSPER1	TTYH3	ZMIZ1	GAA	LST1	GLIPR1	ASGR2	LOC162073	ADAP2	RNASE4	BCAT1	FAM26F	H2AFY	TNFRSF8	AOAH	EVI2A	KCTD12
M7.23	Undetermined	GTF2IP1	NDE1	ARFGEF1	RHOQ	DICER1	CAMK1D	WDFY2	TRIM23	NR3C1	PIAS1	SERINC3	RCSD1	FBXO11	USP4	AGFG1	LOC644033	KLF6	TTC32	DDX59	CWC25	ARL6IP6	PAK2	NOTCH2NL	WWP2	CCNG2	RMI1	NRDE2	CSNK1A1	BMP2K	RUNX2	PCSK5	ZC3H18	MAN1A1	GATAD2B	HIAT1	VHL	LOC728070	PRKCB	PIAS4	LPP	UBA3	IVNS1ABP	ZMAT5	SGK3	CCDC126	TSNAX	HSD17B12	PRPF40A
M7.24	Undetermined	PPIE	IARS	DNAJC9	QDPR	HIRIP3	SARS2	CCDC102A	NDFIP2	PDCD2L	ADA	EEF2K	STRA13	LGMN	MRPS26	NUDT1	SLAMF1	SAYSD1	WDR46	CNPY2	POMGNT1	CLECL1	TYSND1	CHN1	TRIM68	MRPS23	TCEAL4	RUNX3	COMMD7	MGC33212	SLC25A23	PFAS	FAM203A	NICN1	MAF	IL32	VIMP	LSM4	ITPR3	BCDIN3D	ITGB7	PRIM1	KCTD17	MRPL55	SFXN1	RNASEH2A	C19orf12	MEI1	SNRNP25
M7.25	Undetermined	DDX55	KIAA0355	TMC6	POLRMT	LSS	NAT9	DGCR8	LOC93349	FLJ20444	ERP27	PMS2P3	ZNF789	ACAD10	TUBG2	LOC643977	LOC442582	MTA1	ANAPC7	SLC2A4RG	TCEA2	AMMECR1L	ATL2	CLUAP1	LRRC45	PCNT	C2CD2	ZCWPW1	ERCC3	RABL2B	PFKP	CCBL1	MFGE8	RFXAP	P2RY11	TARBP1	LOC642031	RDH13	RABL2A	EID3	RCCD1	DNAJC30	ZNF594	TARBP2	CLCN6	RPAP2	MGC33556	HIP1R	OSBPL7
M7.26	Undetermined	CEPT1	LPCAT1	FCHSD2	ENO1	FDFT1	TNF	GDI2	TRAPPC1	SPINT2	SEC61B	CSNK2B	SYPL1	HSPC171	TTC1	CLTB	PTK2	TINF2	SLX4	FIBP	TOR3A	VPS72	ADAM15	CASZ1	DUSP16	GFOD1	CERS5	VRK3	VCP	STARD8	ATG4A	SDHAF2	CEP135	DGUOK	ATP5B	GHITM	COX7A2	PPP1R14A	CRYL1	NDUFA1	GLYATL2	STYXL1	MTMR14	TIMM17B	PEF1	RSU1	LMNB2	ZSWIM1	GSTP1
M7.27	Undetermined	HDAC4	MTMR3	TLR1	NABP1	SORL1	RTN3	MBOAT2	LOC347376	PDZD8	REPS2	NFE2	SLC31A2	B3GNTL1	HIPK3	RBP7	FCHO2	RNF144B	NFAM1	GLDN	PPP4R1	HSPA1A	TMEM88	DNAJC3	RCVRN	NUDT16P1	BEST1	ANP32A	SHKBP1	SLCO4C1	MSRB3	EMR3	TMEM120A	SLCO3A1	LOC285550
M7.28	Undetermined	CAPN7	UFM1	EIF2A	NAA30	SUCLA2	AEBP2	OTUD6B	PMS2	HSPA4	NAA16	KRR1	FUBP1	FBXO4	UBE2V2	BAG5	IVD	ZNF426	NAA25	ZNRD1	SLC10A7	ZBTB21	UTP18	CTBP1	KIAA1429	CKAP2	CISD1	FLJ13611	CD2AP	RIOK1	LIG3	XPO1	POLR2M	PIGH	PIGW	PIBF1	JADE3	FAM208A	ZNF627	C8orf59	HSPB11	MOCS2	USP53	LOC642398	ECD	C5orf24	ALKBH1	NDUFB9	MRPL36
M7.29	Myeloid lineage	GK	CYP1B1	CD163	DACH1	SMPDL3A	GADD45A	BMX	ANKRD34B	LOC650140	LOC731823	CD59	SERPINA1	PSTPIP2	FAM89A	BCL6	STOM	LAIR1	LILRA5	TCTEX1D1	C4BPA	LRRN1	ENTPD7	MPZ	HGF	SLCO4A1	OPLAH	EMR1	UPB1	LOC728744	COL17A1	UGCG	ADCY3	ICAM1	KL	NEDD4	IDI1	LILRA6	GALNT14	KRTAP19-6	EXOSC4	C1QB	ADORA3	MUC1	PFKFB2	FGF13	ZAK	PNPLA1	MERTK
M7.3	Undetermined	YTHDC1	ANKHD1	CEP350	PIGA	KANSL1	CHD8	CBX4	PUM2	SH2B3	FAM13B	GGPS1	BMPR2	KCTD20	SFXN3	MBNL1	ADPRM	ASB8	TM7SF3	LOC400657	DNAL4	UBLCP1	EAPP	UBL3	SCAMP1	PDCD6	MTM1	TBC1D23	MAU2	CELF2	DPP8	MYO9B	CHD9	PAPD4	LPAR6	ANKRA2	NUFIP2	GGNBP2	GMCL1	XPR1	SAP18	CHKB	RNF138	VPS29	TMEM66	ITGAV	OAT	USP8	RAB35
M7.30	Inflammation	SLC25A20	WBP1L	MAD2L1BP	MSMO1	FBXO7	VRK3	USP22	CAPRIN1	S100PBP	FBXO3	SEC23A	SRP54	LOC644584	PRDX3	WDR47	FLJ13611	NLRC5	SUV420H1	VAMP4	HTRA2	NSF	PLEKHA2	LOC647349	HSD17B11	RPP25L	FLT3	GLE1	PPP2R2D	ARF4	LOC643668	SPCS3	IP6K2	C1orf43	PIK3R5	LOC728505	LOC648643	C17orf80	FAM21C	SCP2	LOC652455	YWHAB	PGAM4	SNX12	ADAM17	MED27	ARFIP1	PRPF40A	ARMC8
M7.31	Undetermined	SH3BGRL3	YY1AP1	WASF2	UBA52	HBA2	IRF3	UNC45A	POLD4	ST3GAL1	RAB5B	ARAF	HPCAL1	POLR2J	BRD4	NUCB1	MED16	MAP2K2	E2F4	CDIPT	ZFAND3	SH3BGRL	GDPD5	CAPNS1	FTL	RGS14	SLC10A3	MFSD12	HECTD3	OAZ2	SEC14L1	TMEM184B	OAZ1	POP7	LOC432369
M7.32	Plasmablasts	POU2AF1	ITM2C	GAS6	LOC643430	JSRP1	TNFRSF13B	FKBP11	SLC25A4	PHGDH	UCHL1	MGC24039	LOC440871	ADCYAP1	LOC651898
M7.33	Undetermined	LOC643272	ANAPC1	UBE2E3	CA2	LOC285074	LOC641972	LOC400174	LOC401002	FOXO3	ENTPD5	RFX3	PPDPF	LOC652634	TAB3	TPM1	GLRX5	FAH	PPP1R9B	UBE2H	ABCC13	FAM20B	FURIN	RAB11B	LOC644739	WNK1	INS-IGF2	LOC649679	BRD4	TMC5	HBB	GNA12	EPOR	LOC389072	MPP1	LOC92017	LOC400948	PCSK1N	SNX15	PAQR9	SMOX	RALBP1	KLC3	DENND1A	TAL1	CLIC2	POMGNT2	BRAF	MFHAS1
M7.34	Undetermined	SMG7	PHIP	MTMR4	SPATA5L1	POLR2A	LOC642678	UPF2	ELF2	SP2	SUPT20H	LOC387820	H3F3A	JKAMP	RYBP	TXNL4B	STAT5A	UBE3B	ABI1	MYLPF	UBASH3B	EPS15	MGC71993	HLA-B	GPBP1	CANT1	ARHGEF2	HTRA2	SPAG9	PSME1	INHBB	RTFDC1	OGFR	TBPL1	SCYL3	BANP	SDHB	NECAP1	ZFAND5	RAB37	ZNF148	RSBN1L	HS1BP3	ZSWIM8	GTF2B	DAZAP2	DYNLRB1	ITFG1	TACC1
M7.35	Myeloid lineage	ORM1	TDRD9	SLC2A11	ZDHHC19	PFKFB2	LOC400793	OLAH	MYO10	GPR84	CD177	LOC401233	DAAM2	CREB5	CCNA1	KIAA1026	PCOLCE2	METTL7B	ORM2	SLC1A3	IL1R1	SYN2	LOC651612	TLR2	ANKRD22	CLEC5A	ECHDC3	CD163
M7.4	Undetermined	KIAA0195	ARL2	TAPBPL	MEPCE	PUF60	TOMM34	CECR5	PAXIP1	MPND	PMM2	TMEM138	ZNF511	FDXR	HAUS7	HARS	RABGGTA	SUV39H1	ATP5G2	PLD3	GPS1	EMD	YARS	AK3	TMEM256	ALDOC	RHOC	NIP7	COX15	MRPS16	PTBP1	ARHGAP1	FLAD1	MTFP1	SLC25A19	PIGU	ENKD1	NLRP2	UBE3A	TRAPPC2L	SBF1	MRPL37	KIF3B	FKBP4	YIF1A	KIAA0194	AP1M1	MADD	TCEAL3
M7.5	Undetermined	ANKMY2	WASL	RYK	RBM15	NUP93	POLE3	GIMAP1	ZNF212	SCRN1	PREP	PDPR	ARL5A	POLR3B	LYRM2	ZNF101	YEATS4	BCL7C	EIF2S1	UBR7	IL12RB1	TAF5	CCDC132	MRPL30	TNRC6A	DHX30	NCOR2	C14orf169	ACTR1B	UQCC1	ANKRD13C	RNF214	SMAP1	RNF219	LOC642236	XPC	METAP2	IPO9	SIVA1	NNT	C6orf203	CCDC88A	PRMT3	CNOT7	NARS	PRNP	TOP2B	KRBA1	ZFP90
M7.6	Undetermined	CDK6	PDCL3	CCDC58	NAT10	AGPAT5	ST6GAL1	PPAT	BOP1	2023-09-11	SEPHS1	ECHS1	WRN	R3HDM1	XPO5	GPR180	NOLC1	MIS18A	RFC5	UBA5	FASTKD1	IPO5	FANCE	ADK	EARS2	LOC728554	THOC6	DUT	INTS7	LOC652324	MYC	KLHDC4	ACACA	C12orf23	WDR43	FUT8	B4GALT7	DCLRE1A	LOC646849	UNG	MRPS18B	SFMBT2	HIST1H4C	MNAT1	GPAM	CARD11	BRI3BP	ORC5	RPL7L1
M7.7	Plasmablasts	RFC4	CKS1B	NME1	HIBCH	SMC4	HYOU1	CD70	ZBTB32	DONSON	SRM	RPS7	HIST1H4K	TXNDC11	MGC15523	RPL29	CEP128	APITD1	CENPU	IFI27L1	NDC1	SKA3	RPS15	ALG14	FABP5	SPATS2	SLC39A14	FAM98A	EAF2	MGC40489	ABCB9	SQLE	DNAJB11	DUSP5	SKA2	STT3A	EEF1B2	ATP5G1	HOXC4	GLCCI1	GPT2	PGM3	KIF23	LOC731049	MYL6B	TRAM2	IRF4	RFC3	DERL3
M7.8	Undetermined	ACLY	LRRC42	EXOSC3	PDE6D	PSMB5	MGC16169	ALKBH6	PMM1	CAPRIN1	NCOR1	MTA2	PIAS2	KIAA0196	MPLKIP	LOC647340	DCTN6	NSRP1	CPSF3	ATP5J	SEC22C	SARNP	POP4	ZNF330	MTDH	DIP2A	CLDND1	HAVCR2	EIF2B4	SPCS2	C8orf76	AMZ2	TUBA1B	EIF4A3	PRELID1	CABLES2	ATP5F1	UNC50	TFPT	BRMS1	LOC390466	ABHD8	CCNH	PRPS2	PTPN22	CRLS1	ARMCX3	HDHD1	PRPF38A
M7.9	Monocytes	RAD21	RALGAPB	ADAT1	TFIP11	MAD2L1BP	PIK3C3	KAT6A	TP53BP2	ELF4	TRPC4AP	PLEKHA2	PRKAB1	ZC3H7A	SMG1	DCP1A	FLJ36874	TNIP2	FLJ20309	RELA	PPP1R11	APBA3	CHMP4B	STK35	PPP6R3	GALC	ADPGK	GCC1	EWSR1	TNFRSF10A	LAPTM4A	PIP4K2C	NFKB1	KIAA0368	PSMD4	LOC441155	TPP1	LCP2	WDR37	MFAP1	HERC4	EIF4G2	LOC728518	HIVEP2	LZIC	UBE2Z	TAPBP	UBR4	PLEKHB2
M8.1	Undetermined	SERINC2	CCNT2	OR2A42	SIPA1L3	LOC643665	KRT31	MGC42630	IDO2	CRISP2	DPYS	TNFRSF9	DPCR1	TBX10	HSPBP1	FGF14	HIST1H2AB	SLC25A31	ADAMTSL2	CDIPT	CLK2	RNF7	GDF11	NEIL1	LINC00272	EME2	TMEM132C	LOC646145	ANO7	SCRT2	FUT5	TIMM13	IGFL3	VCX2	MAPK4	PDE6A	FUNDC2	OR1L8	NLGN2	LTBP1	XCR1	OR4C13	P2RY2	C21orf128	OR5P3	CPT1A	ZSWIM4	SASS6	LRRC48
M8.10	Undetermined	PCTP	SCYL3	LOC153222	SPSB3	AGO2	OTUD5	AKAP17A	IP6K1	FAM8A1	CXorf21	VPS37C	F11R	ZNF641	UHMK1	LOC130355	AKTIP	ABR	PSAP	LOC730740	LOC644677	TRIM39	PKNOX1	HGS	ANKRD13A	TXNIP	HSDL1	PHF13	RBM23	PAIP2	KLF2	MAT2B	PTPRE	PRDM10
M8.100	Undetermined	H2AFY2	SEPT6	LOC642196	LOC401431	CD3D	SNORD68	AEBP1	CYP2U1	ZNF285	C2orf15	HSF5	NUP35
M8.101	Undetermined	CYSLTR1	DLST	SPRTN	TM2D3	C12orf49	COA6	LOC650034	IL4I1	KCTD5	LOC134145	MED8
M8.102	Undetermined	CLEC2B	FAM53B	PMF1	COMTD1	MIB2	MBD3	NELFA	SYNGR1	DVL2	PANK4	GIT1
M8.103	Undetermined	CES2	LINC00341	RNF216	PALLD	MGC61571	ZNF668	DCAF7	ZNF34	CEP85	CDYL
M8.104	Undetermined	LBH	LOC652615	MATK	ACOT1	FAM135A	FBXL17	CLSTN1	LOC644096	ZAP70	EBAG9
M8.105	Undetermined	MT1X	PSMD6	SLC44A1	HNRNPLL	PGAM4	TADA3	PAIP2	YIF1B	TMEM248	LOC389833
M8.106	Undetermined	DNAJC27	GK5	YWHAH	XIAP	RASA2	AZIN1	COL4A3BP	ETNK1	TNFRSF10D	PTGR1
M8.107	Undetermined	CD37	SP110	USF1	DNAJB12	FRS3	COX15	CPT1A	VIPAS39	LOC648509	C9orf64
M8.108	Undetermined	LOC642161	CMTM8	PPIA	CD3G	TIAM1	RPS23	KIAA1147	CLYBL	LOC653316	ABLIM1
M8.109	Undetermined	ARHGAP4	TLE1	ADD3	FLNB	PGM2L1	SRF	PRKAR2A	SPTLC1	RHOA	BTBD7
M8.11	Undetermined	ZNF773	LOC338758	ZNF398	ANKRD20A11P	PRPF4B	SNORA25	MAF	EXOSC1	NFX1	NEK8	BCOR	LOC644891	LOC642787	PLGLB1	ZFP14	SLC4A8	BACH2	PDE7A	LOC642701	MGC3207	ZMAT1	AKAP11	LOC644845	SCAND2P	CLN8	NFATC2IP	USP48	KCTD7
M8.110	Undetermined	ABCB10	FAHD1	NGRN	LOC646531	SLC7A1	HMBS	TFIP11	MOSPD1	BACE2	WHSC1L1
M8.111	Undetermined	LOC649362	CSHL1	STK32B	ZNF776	ADRA1D	SLC22A18AS	ELMOD3	GABRG2	CRAT
M8.12	Undetermined	PQLC1	CFH	ACTRT1	STBD1	PURG	PCDH10	LOC649679	SAMD15	LOC654206	FAM153A	FGF18
M8.13	Undetermined	ARHGEF3	AKAP7	ERMP1	CMC2	MAP2K5	LCMT1	PHACTR4	EXO5	SPDL1	CHRNB1	RNF26	C2orf43	ITGB1BP1	INTS5	WDYHV1	LIN9	EID2	MRPL2	MED9	ATRIP	HAUS8	GSS	VWA9	MED27	TRAF2	TARS2	CBR1	LUZP1	LOC643438	TIGD2
M8.14	Undetermined	NELFCD	GTPBP6	PEA15	GPR171	ABCF2	LOC205251	TIMM9	OXCT1	GNGT2	NUP188	ZNF792	EXOSC2	RAD51C	LOC57228	RUVBL1	PAFAH1B3	SURF6	HNRNPA1	COX10	COA4	ACBD6	MRPS2	OXSM	CCT4	SNRPD1	GAR1	CDCA4	LARS2	GEMIN5	DHX35	MGC19604	ZNF816	ACY1
M8.15	Undetermined	LMBR1L	PRKAB2	TRPT1	USP47	PI4KA	SPIDR	SRSF6	ZNF558	SNRNP200	KCTD15	DUS1L	TRAF1	SLC1A7	ZNF80	RAPH1	IFT88	TRPC1	PCBD2	ZNF707	ZNF446	ZNF75D	GTF2IRD2P1	ZNF248	CBFA2T2	LTC4S	SOX13	AMER1	WDR35	HAGHL	PCNXL2
M8.16	Undetermined	ZNF585B	REV1	ZMYM1	KIAA0907	CENPT	SS18L1	DKFZp586I1420	PPFIBP2	HERC2	IL16	ZSCAN18	DMWD	NOD1	CAPS	NR2C1	BTN2A2	FLJ20920	DGKE	RBBP6	RBFA	RALGPS1	ZHX3	KIAA1024	MSANTD2	PHC1	LOC646491	QSOX2
M8.17	Undetermined	TGIF2	CD52	TWISTNB	CROT	USP11	TMEM200A	TUBE1	MIPEP	ZNF431	FASTKD2	ZIK1	BIVM	CELSR3	NR1D2	DUS4L	DPY19L4	EMC1	PVRL3	EID2B	ASB13	NDNL2	DOCK7	PTCH1	DOPEY1	HNRNPU	NFYB	PTPRM
M8.18	Undetermined	RSU1	ABCC4	NEXN	Gcom1	LOC653635	IRX3	ELOVL7	LOC387882	ARG2	PTGS1	WASF3	ST3GAL3	MFAP3L	COL6A3	INF2	SLC35D3	RAB6B	BEX1	PTCRA	GAS2L1	LOC650098	SLC6A4	PRTFDC1	EHD3
M8.19	Undetermined	GPR65	KLF9	SNF8	CDK12	TES	PRPF18	SLC44A1	ARRDC4	MAD2L2	KLHL5	YWHAE	SEC22B	ATG12	B4GALT1	TROVE2	C21orf91	MARK3	PANK3	TMEM70	LOC54103	GLYR1	NDUFS2	TRPS1	EXOC5	SENP5	ORMDL2
M8.2	Undetermined	SEPHS2	LOC401152	LOC644330	ZEB2	MR1	PTK2B	COL4A3BP	ACOT9	SLC38A2	TMEM167A	SLC35A5	CMAHP	POMP	CTNNB1	TPST2	FAM126B	STX7	SVIL	SLC25A28	POTEM	STX16	ARHGAP30	SLCO3A1	UBAP1	NDUFAF1	TUBA4A	NPTN	CARS2	MCMBP	TMUB2	MPP7	FYB	DKFZp761E198	LOC649977	ITGAX	STRADA	LASP1	APP	TMEM11	GALNS	LOC727848	LATS2	TMEM255B	SMPD1	EMC2	C11orf71	ASB7	TMOD3
M8.20	Undetermined	CD84	COLQ	KLHL22	EIF5A2	TCTN1	LOC648868	DGKQ	PNPLA7	NHS	PARP16	SPNS3	LOC650799	GPR34	CACNA2D2	FLJ16686	ENPP5	AMOT	C16orf52	PLCB1	FRY	RAI1	CTNNBIP1	EVA1C	ADCY9
M8.21	Undetermined	CBX1	R3HCC1L	TUG1	HMHA1	DEF6	C6orf1	SWI5	TMSB10	TRIM11	UBE2Q1	CCT5	LIX1L	XRCC1	TIRAP	ZBTB45	EMC9	KEAP1	NAGLU	SMEK1	FBXL12	ZNF576	FAM189B	DHX9	ZNF436
M8.22	Undetermined	IQCB1	RALA	RANGAP1	KIAA0586	APTX	RBM45	TMX3	SEC63	RPN2	LRRC58	DAZAP1	CDCA4	METTL15	GNB1L	PFDN6	CENPQ	C7orf55	HNRNPUL2	POLR3A	GCNT2	ZNF609	PWP2	CCDC137	ZNF616	ELP5
M8.23	Undetermined	TRA2A	USP42	ETV3	SLC15A2	LOC648226	FLJ10246	EED	LOC643453	FBXO9	GGA1	LOC641705
M8.24	Undetermined	TSPAN14	SLC16A3	FKBP1A	CAMKK2	SOS2	B4GALT4	SLC22A15	PEX11G	PAG1	ELMO2	ZC3H3	PADI2	LOC643313	KIAA1026	CYP1B1-AS1	AQP12A	PLK3	RAB27A	ALOX5
M8.25	Undetermined	GOLGA3	MTSS1	ACSS1	C6orf48	ANXA2R	AASDH	IRF8	RAD54L2	NUCKS1	TRIM13	KMO	PCYOX1L	TSPAN3	NOB1	SPTBN1	APOBEC3F	PRADC1	KIAA0286	KCNN4	PBXIP1	ARHGAP32	NOG	PAQR8
M8.26	Undetermined	EIF3B	LOC652672	2023-03-03	RBX1	BCL2L13	HYAL3	LOC730455	ANP32B	CCS	HES6	PAGE2	ACP5	CETN2	BRINP2	TRIM10	LRRC8A	SDSL	LOC648494	TSC1	GYPE	SLC43A1	MAP2K7	ORMDL3	AP2B1	LOC161247	CUL4A
M8.27	Undetermined	PAK2	SUV420H1	RAB37	CLPX	KMT2C	RSRP1	PIPSL	RFXANK	TLK2	INPP5D	RNF167	ZNF586	DNAJB12	SETD2	STK10	CDKN1B	KIAA0999	DDX17	CCDC28A	TAF10	OSBPL1A	TSG101
M8.28	Undetermined	SNAI3	TMEM55B	YTHDF1	ZC3H10	FAM193A	SGSM3	SLC35A4	CCDC22	RELL2	MLST8	SMARCD1	CRNKL1	SLC12A7	LYPLA2	ABCF3	PIGG	WDR24	REEP4	ASMTL	SGTA	DAPK3	ULK3	ANKS3
M8.29	Undetermined	BNIP3	SKIV2L2	COPS8	ATP1B1	VWA9	METTL1	LOC124512	FBXO22	NAA35	ZCRB1	BBS9	LOC728944	MRPL42	RBM28	GLRX2	ATL1	RPP25	NOC2L	LOC643790	LRRC15	MRPL52	POLR2L	TMCO4
M8.3	Undetermined	PTOV1	B3GALT4	GMPPA	ZFYVE19	PRRC2A	FHOD1	MNT	Magmas	TMEM222	SMPD1	LOC643624	CYTH1	CTDSP1	ABCD1	ABCA2	GYS1	ZC3H12A	NR1H2	NFKB2	RPS6KB2	TSC2	TNFAIP1	SLC25A22	TRIM41	ACADVL	SELO	PEX14	NXF1	SUFU	UAP1L1	LOC348262	SAMD1	SF1	GLYCTK	SCYL1	MUL1	GSTM2	CLEC11A	PHF1	WDR91	PPARD	POLM	DXO	KDM5C	MED22	KMT2D	RPUSD1
M8.30	Undetermined	LOC197135	KRT72	FGFRL1	ZDHHC11	FLJ11783	OVGP1	LOC653234	LOC389791	MRPL43	TTC21A	CRYGS	GNRH1	ZMYND10	MYH3	AGPAT4-IT1	SCNN1D	LOC650155	BRICD5	ZNF767	SEC31B	PAXBP1
M8.31	Undetermined	AAK1	HCFC1R1	DKFZP434B0335	KAT8	VAT1	MGAT4A	ZBTB16	PPP1R12C	CTSZ	FAM63B	NDST1	PCIF1	ANAPC15	NUDT16	SNTB2	TBC1D10B	CHKA	LOC654126	SPRY2	TCAIM
M8.32	Undetermined	HVCN1	ADCK2	MEF2C	ELF2	LOC728635	MYB	LOC648470	ST3GAL5	FCRL3	RNASE6	NAPSB	TMEM243	LCMT2	MGC3020	SNRPN	SLC4A7	NSUN4	NR1D2	RPL10A	DUS3L	SETD6	CASK
M8.33	Myeloid lineage	ZMAT3	TTF1	CIRBP	TMEM39B	RNF126	CENPC	HOMEZ	REPIN1	VEGFB	PDRG1	ZNF706	IFT43	CBY1	FAM213B	MPP5	SNAP47	NAP1L5	SUPT3H	DNAJC18	MGC3196	LOC650803	PRRT3
M8.34	Undetermined	ODC1	ATP5S	YBEY	BTF3	LOC653971	LOC440055	PPOX	POLR3G	TCEA1	NGRN	CRAT	LOC645138	ERCC1	TNRC6A	MZT2A	LARP1B	GTF3A	CCDC15	DYNLL1	LOC651894	LOC401019	TADA2A
M8.35	Monocytes	EPB41L3	DENND6A	2023-03-01	DBNDD2	WDSUB1	COMMD10	PRKAG2	RAB34	FUCA2	SOX4	PCK2	MRPL15	CHCHD3	ANXA2	ISOC2	DUSP10	EMC8	TBC1D10A	FGD2	CMKLR1	RNLS
M8.36	Undetermined	WRB	STX12	TCF4	NUDT18	ATP2C1	TUBGCP3	GOLPH3	DYNLRB1	ZDHHC2	NIPA2	ENTPD4	MTIF3	ACTR10	PHKB	FBXO33	TRIP4	GOLGA5	SLC35A1	RSRC2	UBXN4	NDUFS1
M8.37	Undetermined	IL6R	LOC730996	TMEM170A	PXK	ANXA2	ZNF429	DDX17	IFRD1	RNF13	AFF1	BZW1	PPP2R5C	SCAMP1	CCDC125	HIST1H2BF	GPR27	ACBD5	CES1	CEPT1	LOC441511	ASAH1
M8.38	Undetermined	ZNF451	TCHP	FLJ11286	SPG7	PHF19	METTL17	RAD9A	MAT2A	C1orf54	C14orf80	BBS4	ZKSCAN4	NR1H3	C9orf37	SCMH1	ASRGL1	DDB2	CSE1L	FLJ23584	LOC728037	DEPDC5
M8.39	Undetermined	ADORA2B	FRMD3	LIMS1	GP1BA	VCL	TFPI	HIST1H2AD	REEP1	CAV2	IGFBP2	MAP1A	E2F1	PKHD1L1	ESAM	LOC113230	MAOB	SMIM3	PCSK6	GUCY1B3
M8.4	Undetermined	NAP1L4	PTPN7	MYO1G	DGCR2	IKBKE	IFFO1	GORASP1	SASH3	TBC1D9B	RNF31	MAP3K11	DEAF1	PHF12	LRRK1	DUSP22	DYNC1H1	ESRRA	RNPEPL1	SH2D3C	GSTM1	FLJ10241	MAGED2	PHKG2	NUDT22	MYO18A	ACOX3	TUSC2	RANBP3	MAPK7	TNFAIP8L2	MECP2	DCTN1	C19orf43	TOR2A	PLA2G15	MESDC1	SLC25A29	VPS13D	HTT
M8.40	Undetermined	PI16	PIN4	CBR3	PHOSPHO2	SLC41A1	TJP3	HABP4	PPAP2A	TMEM177	L2HGDH	RAB40B	NR2F6	SARM1	ZFP37	ZNF343	ZBTB5	MSX2P1	TASP1
M8.41	Undetermined	PVRL2	TMTC1	KIF1B	CMTM4	FOXC1	VSIG4	DPY19L3	VWA5A	MGC16121	NECAB1	TNFAIP8L3	TMEM169	MS4A4A	ITIH4	LOC731823	AP3B2	FAM110B	LOC649094	CHMP4C	SCN9A
M8.42	Undetermined	MBTPS1	MED24	TESK1	NUDCD3	RABL6	POLD1	FLJ20254	IL12RB2	ANKRD54	DSN1	MOGS	FAM127B	VAC14	NEK3	IPO13	SLC4A2	OCRL	ARMC6	ATP13A2
M8.43	Undetermined	BANP	TNRC6B	EIF5	POU2F1	SLC35E1	IRF2BP2	TRAPPC10	TMEM185A	SULT1A3	WDR44	KLHL18	LOC401238	SCAMP2	ALMS1	DFFA	C6orf106	SMAD2	NME6	INSIG1	BUD13
M8.44	Undetermined	RPGR	JMJD1C	ABCA7	MID1IP1	RAB11FIP1	LRMP	DKFZp434K1815	LXN	CHST7	AMY2A	SULT1A3	ATHL1	TAGLN	PPTC7	RBM33	ABAT	TAGLN2	GSTT1
M8.45	Undetermined	FAM65A	MED16	RNPEP	FAM212A	TRAF3IP2	INPP1	PLEKHO1	ATF4	ICA1	LRSAM1	PRR14	FIG4	SZRD1	ACP6	SIPA1	SCCPDH	HIST1H2BN
M8.46	Cytotoxic/NK	KLRB1	PTGDR	AKR1C3	SH2D1B	KLRC1	PDGFD	KIR2DL1	GZMB	CCL4L2	KIR2DL4	MYOM2	CXCR6	KIR2DL3	BTNL3	KIR2DS5	KIR3DL1
M8.47	Undetermined	SPATA13	ARAP2	SCARNA9	SRPK2	CEP85L	CAST	DNAJB14	FLJ32255	MOB1A	LOC649260	AKAP9	LOC100008589	ATRX	BCLAF1	LOC654069	LOC647691	LOC644162
M8.48	Inflammation	HIF1A	MB21D1	CD44	BATF	MTF1	CLEC4E	WDFY3	LOC729732	LILRB2	UGP2	VASP	PIM3	MAFG	TMEM260	ATP6V1C1	KLF5
M8.49	Undetermined	KIAA1505	TMEM181	URGCP	OLFM1	GSTM3	ZNF540	ZSCAN9	AHI1	ZBTB25	LTBP4	TTC16	CAMTA1	MGC27345	PHLPP2	KRBOX4	SHPRH	RIMS3	B3GALTL	SMC1A
M8.5	Undetermined	SMAD7	FYCO1	STAT4	MLLT11	DENND2D	SOCS2	RAB11FIP5	PAQR7	ABHD6	ST6GALNAC6	ZNF383	DUSP2	PTRH1	PITPNC1	SIT1	IMMP2L	SLC25A26	RAD50	ZNF416	LYRM4	PEX7	DNAJC19	METTL16	TAF5L	CD200R1	TFB1M	SLC29A3	C10orf2	NQO1	AGFG2	CHST14	FAM78A	ZNF823	ZNF77	TMTC4	DDX54	CCDC107
M8.50	Undetermined	TUBB	PDE4B	HMGN2	TNFSF8	CCM2	LOC653450	GTF2I	TM9SF1	SDHAP1	PDE7A	ZNF274	SNX20	RBM3	LRRC37A	RASSF1	LOC731999	AMY2B
M8.51	Undetermined	MSANTD3	EFHC2	F2R	MCUR1	MYOM1	MYL9	SERPINE2	HIST1H2BH	TSPAN18	TEX9	PLA2G4C	SRC	AFAP1L2	AFAP1	PLOD2	CDC14B	TSC22D3
M8.52	Undetermined	DUSP22	SBNO1	LSM12	RAP1A	LOC643319	HNRNPK	C6orf211	HPCAL1	NFKBIB	VAPA	SON	MGAT4B	C6orf25	AKIRIN1	METRNL	SGMS1	LEPR
M8.53	Undetermined	SNX15	CARHSP1	PRDX5	ALAD	DAP	MRPL53	FOXJ2	PPP3R1	UROD	CLDN14	COX6B1	LRRC28	MPC2	NDUFA2	ADD1
M8.54	Undetermined	PCYOX1	SPN	ZNF562	ADD3	SNORD13	RBM12B	ZBTB40	UTP23	TRIM52	ZBTB43	SF1	DNAJB14	LOC400566	ZNF644	RSPRY1
M8.55	Undetermined	ZHX2	KIAA0141	EIF4EBP3	FPR3	CCDC94	RAB11FIP4	KIAA0753	BRF1	BRD1	KHDRBS3	AK2	ZCCHC24	SYNGR1	PLCD1	CHERP
M8.56	Undetermined	ACKR3	TKTL1	FEZ1	TDP1	NRG1	WLS	VIPR1	KIAA1324	GATA3	PID1	PTGDS	LOC731682	SYNE2	S1PR5	IGFBP3
M8.57	Undetermined	FTH1P12	SULF2	LOC554223	AMY1B	TMCC1	TTC9C	CGI-09	TAPT1	LOC387934	CLIC4	TRIM4	GTF2H2	LOC653115	RANBP2	PIAS2	PPP1R15B
M8.58	Undetermined	DGKA	LMTK3	NAT6	MTUS1	LPHN1	HKDC1	FLJ37440	RLTPR	LDOC1	GAMT	SLC25A26	LOC649169	SLC25A17	LOC388681	NAP1L3
M8.59	Undetermined	LYSMD2	TOR1B	BLZF1	RIPK2	FUCA1	IL15	NRAS	HLA-DRB4	UBE2G1	FBXO8	LOC644762	CNBP	SLC6A12	TIPRL	LARP7
M8.6	Undetermined	GABPA	GALK2	LOC652458	VNN2	MCRS1	RAE1	DPAGT1	WRNIP1	DPP7	COG5	Kua-UEV	TAF1L	ZNF345	DIABLO	PLEKHA3	CASP6	SMG9	ZNF589	SMYD2	FASTK	LOC653354	NAPEPLD	OPN3	PIK3C2A	RQCD1	ZNF761	ERCC1	TRIM61	LOC651621	GFM2	VPS13C	COMT	SLC39A3	RAP1GDS1	ASPSCR1	LOC645676	LOC648196
M8.60	Granulocytes	ZNF200	SMCHD1	PTPN12	UBALD2	PAK1	LMO2	TMEM55A	EVI2B	PANK2	TTC26	LOC732371	CMIP	EPS15L1	CSGlcA-T
M8.61	Undetermined	HLA-DRA	RPL37A	NFATC3	PARP3	ZNF134	POLR3F	DAG1	ANGEL1	AVPI1	TIGD5	DET1	FCGR2B	ALKBH2	MLYCD	SNAPC5	RPL28
M8.62	Undetermined	DAPK1	SPRED1	KBTBD11	CACNA2D4	VASH1	SH3TC1	ARRB1	GPR162	PLA2G7	LOC650557	CLDN23	FZD1	CHN2	LRP1	KCNMB1
M8.63	Undetermined	ZNF318	ASNS	NFATC1	ADCY7	WASH3P	LOC648245	CLK2	RARS2	CCDC130	UTRN	PEX6	ING4	LOC85389	RNF165	TMEM79
M8.64	Undetermined	ILF3	ATP1A1	IL12RB1	PRIM2	GAR1	MRPL35	TOP1MT	IL2RA	LRRC40	FIGNL1	SPTBN1	ZNF3	SEH1L	LOC96610
M8.65	Undetermined	TRERF1	LOC649754	LOC642946	CLEC7A	GHRL	KCNH3	WLS	GRAMD1C	OR52K2	KIAA1706	LOC440900	MPZL1
M8.66	Undetermined	RAP1A	LOC284757	TALDO1	NSD1	DHRSX	LOC196549	RASSF2	PSEN1	GAB2	OR2AG1	LOC440456
M8.67	Undetermined	TNFAIP3	FGL2	KIAA2013	FSCN1	MGC14376	SNN	LAMTOR1	CRIPT	PLCG2	ZNF354A	S100A8	SH3KBP1	TMBIM4	LPL	SPATA6
M8.68	Undetermined	UBE3C	TMEM123	LOC650369	SYNRG	FAM175B	KATNA1	ZNF140	ZKSCAN3	CSTF2T	SMG8	ALDH3A2	RBAK	AGGF1	RCL1
M8.69	Undetermined	UIMC1	PIM2	WASH1	TYK2	THOC7	CHST13	PLCL2	TST	PRKCB	ZFYVE1	RFXANK	LSM10	FOSB	GATAD2A
M8.7	Undetermined	CDC42SE1	EIF5A	ZYG11B	MED23	MED16	CTSB	TEX2	AKAP10	ARL6IP1	ACPL2	LOC645236	ZMYM5	PAPOLA	SAMD4B	VWA8	NKAP	MORF4L1	FAR1	CELF1	ZNF701	BAD	UBE2R2	LOC643738	ATP2A3	PPFIA1	XPA	C16orf54	RTF1	ZNF222	R3HDM2	ZNF230	LOC645489
M8.70	Undetermined	PLEKHF2	ALCAM	MDM1	SMIM14	PAG1	TLK1	TIAL1	NR4A2	KIR2DL5B	ZNF24	FBXW11	VPS26A	WHSC1L1	ITGAD
M8.71	Undetermined	ADAM28	LOC400464	LOC91431	NPCDR1	MGC26718	LOC643831	LOC646043
M8.72	Undetermined	POLR2J3	KDM3A	ARRDC3	SUCO	AMN1	PNRC2	SEMA3C	SUMO1P3	UBE4A	LOC390414	CDC5L	ZNF638	LOC652771	OSER1
M8.73	Undetermined	SOD1	POLR2I	LOC731985	TMEM14C	LOC285053	COX7C	LOC145853	ACSM3	BCL9	PRICKLE4	LOC389641	IBA57	MPP6	MDS032
M8.74	Undetermined	UPF3A	CAPN2	CD99	RIC8B	AKIP1	PPAPDC2	C17orf70	PEMT	SPATA20	CIAPIN1	AAMP	E2F6	FARSA
M8.75	Undetermined	HLA-H	TRIM27	ATP2B4	P2RY8	SSBP3	DNAJB1	POMC	AGAP3	CEBPE	UCK1	SLC25A1	TBC1D17	DBNDD1
M8.76	Undetermined	CXXC5	RASGRP3	PPAPDC1B	LAMC1	LAMA5	CDCA7L	LOC728014	CD83	CD22	KLHL14	PRICKLE1	FCRL2	CR2
M8.77	Undetermined	RMND5A	2023-03-03	MT1P3	RGCC	ZNF23	TFF3	YPEL4	C1orf116	IFRD2	SFRP2	PIP5K1B	CRISP3	SOX6
M8.78	Undetermined	SP4	SLFN5	BIRC3	PTPLAD1	ZNF234	SERPINB9	METTL2A	RNF170	PAXBP1	POLH	C17orf75	OPA3
M8.79	Undetermined	TNFSF14	HCAR2	TGM3	HCAR3	NECAB2	THBD	KRT23	FCGR3B	TRPM6	LOC645513	LOC144383	LOC642342
M8.8	Undetermined	BIRC3	SIRT1	WDR82	PDE3B	KHDRBS1	TXNDC9	PRKCI	LOC90120	ZBTB3	YAF2	UPRT	LOC654096	ZNF136	DNAJC21	ZNF226	RHNO1	IFT57	ZNF3	CREBL2	MAP7D3	TSGA10	CHRAC1	QRICH1	TOB2	C11orf63	ZFP1	PSMD11	ANK3	G2E3	ZNF543	KDM4C	ULK2	PRKCA
M8.80	Undetermined	UBL4A	DENND6B	RASSF4	TJP2	BTBD6	CALU	ZNF250	LOC391356	LRFN4	EFNA4	SLC38A6	LOC128977
M8.81	Undetermined	ALDH3A2	P2RX4	MRFAP1	ZNF296	RPN1	RHBDD1	BLOC1S4	ZFYVE21	C9orf156	DUSP22	LOC647859	FAM122A
M8.82	Undetermined	2023-03-03	DESI1	SH3GL1	CDKN2C	CCDC23	CIDECP	PPME1	AP2S1	GJC2	RAB13	TMEM98	RP11-49G10.8
M8.83	Immune Responses	FAM117B	ZNF395	PGAP3	PIK3IP1	HLA-DMB	HLA-DPA1	HLA-DRB3	HLA-DQA1	LOC731247	HLA-DPB1	CCL5
M8.84	Undetermined	LOC642035	ZNF264	KLF12	NSUN5P1	MGC29891	MGC52498	LRIG2	TRMT2B	NUP43	LOC649841
M8.85	Interferon	SCARF1	NKIRAS1	XRN1	PDCD1LG2	KCND1	SLC25A34	MAFF	FAP	BID	DTX3L
M8.86	Undetermined	TFRC	CLCN3	C12orf4	FLJ46082	PCDHGB6	IL21R	KLHL25
M8.87	Undetermined	HIVEP1	IER5	RRBP1	BTG2	SUPT6H	MFSD2A	SIRT2	TIAL1	MAML1	ZNF276	ZNF282	PLEKHJ1
M8.88	Undetermined	SLC16A6	TSPAN2	GNAQ	ALDOA	CLK3	USP32	DTX2	GTDC1	TAPBP	LOC729196	SERTAD3	RAB43
M8.89	Undetermined	APOBEC3F	SLAMF7	GFI1	RRM1	IDH2	LOC442535	MTHFD1L	PDCD1	MTHFD1	HOXB4	TMEM237	CHAF1A
M8.9	Myeloid lineage	SRGAP2	AGRN	OR2B2	MAGED2	ANKS6	CCT8L2	ID2B	MECOM	LOC650254	LINC00521	C14orf1	KCNV2	SLC25A3	AGL	SDC2	VAMP1	LOC727751	ZNF655	GPR182	SHOX2
M8.90	Undetermined	DPRXP4	NLRP12	NOTCH2NL	PPP6R2	LOC440345	RFX4	FLJ14107	SIGLEC6
M8.91	Undetermined	LOC642393	PSMA1	IL4R	MFSD11	RHOT1	ADNP	LOC653471
M8.92	Undetermined	C11orf80	ACOT4	PARM1	MGC52282	ZNF532	GFRA2	SNX25	ST13	EXTL2	JAKMIP2	NMUR1	LRRC1
M8.93	Undetermined	SEMA6B	RPS6KA2	CRHR1	LOC642399	GMPPB	LOC654155	LOC653720	RAB3B	LOC644001
M8.94	Undetermined	CCDC65	CD244	CACNA2D3	OLFM1	CDKN1C	LGALS2	CAMK1	CD4	ADORA3	IL5RA	HRK
M8.95	Undetermined_IFNg_DNA_repair	VAMP5	PSME2	RMI2	TM4SF1	TRIM69	SUCNR1	TFEC	PTX3	C10orf10
M8.96	Undetermined	HLA-DMA	MAN1B1	FAM214A	C9orf142	BBS2	CIITA	SLC23A2	C1orf35	SFT2D3	GATAD1	COG1
M8.97	Undetermined	ARNT	LNPEP	KIAA0226	NRM	ZNF688	C19orf54	CYB5D2	ACP2	LOC727726	ZDHHC24	LRRC29
M8.98	Inflammation	C4orf33	LOC653496	KIAA1109	POLB	FAM170B	IFNAR2	UNC13D	HEBP1	RHBDF2	TIFA	BUD31
M8.99	Undetermined	ITCH	C7orf49	POLR3C	FXYD5	NUAK1	IFT122	VPS11	GRHL1	LOC654101
M9.1	Undetermined	ADM2	TMSB4Y	SEMA6A	FOXP1	LOC653127	CASP3	LOC147645	XYLT1	TTN	RNASE1	LOC729264	IQGAP3	PHLDA1	A3GALT2	ZNF799	RC3H1	CDC27	UTY	HILPDA	MSC	PAIP1	LOC644979	NNT	LOC648399	MUSTN1	SLC1A2	OR8U9	CHRNE	MFI2	NIPAL2	LOC644640	TFG	RWDD2B	MYO1C	TXLNG	GSTM1	MKI67	PPP2R5C	GPR20	LOC645351	LOC284964	BARD1	FLJ33790	DACH1	LOC728226	TUBB8	NHLH1	INSL3
M9.10	Undetermined	ANXA11	SH2D3C	LOC648366	SLX4IP	SETD8	NBPF14	TRAPPC10	H19	THRA	LOC727935	VTI1A	NUP43	PTRF	CHIT1	LOC441864	LOC730704	FABP4	GDF15	PIR	ARL17A	FANCB	HIST1H1T	MAX	LOC197322	MAB21L3	MBNL2	LOC440776	LOC389517	LOC652226	LOC642559	LOC653800	LOC647295	PDPR	STX16	UCMA	TMEM54	RTN4	LOC729227	SESTD1	FOXD4L1	LOC283345	MGC35440	BAZ2A	CTRC	LOC646920	ZCCHC2	TIMP2	HIST1H1D
M9.11	Undetermined	HAPLN3	TXLNG2P	LOC648526	RHOH	USP9Y	CYP2J2	TTTY15	APOL3	LOC201164	SH2D3A	CMSS1	LOC646723	JADE2	SDR39U1	AP3M2	WDR74	ATP6V0E2	ZNF415	NUMA1	SUPT3H	CNN3	CHI3L2	ANKEF1	NR2C2AP	SUSD4	P2RY10	GAMT	MGC39900	MAP3K9	HN1L	MDN1	BEX5	LOC652837	NT5E	CLIP3	MYH10	FLJ38969	MTA3	RLN2	FHIT	STMN1	C10orf35	EFHD1	RAB15	PLEKHG4	PFN2	LOC346887	DSC1
M9.12	Undetermined	FHL3	PACS1	LGALS12	SLC25A13	ZP3	LMNA	LOC729764	SEC62	YTHDC1	CYP4F22	EPC1	SDC4	ITSN1	TMEM241	YAF2	NCR3LG1	CDH2	XPNPEP2	SYT15	LOC650751	ZNF254	PDCL	AAED1	LOC731051	PRKD3	CSDE1	DKFZp667M2411	TNRC6C	ME1	LOC649095	SGCE	WNT10A	CCR9	CEP68	FAM86A	FAM167A	RBBP4	INSIG1	DNTTIP2	LOC649214	DCUN1D4	PITPNA	LOC646195	TNFRSF13C	CLCF1	SGSM1	PDE7B	ZNF699
M9.13	Undetermined	C14orf2	LOC729776	RRNAD1	LOC651630	L1TD1	SLC25A38	RALGDS	STX1A	TSPAN4	FDPS	CHFR	FBXW4	CINP	B2M	ATP5D	NELFE	LY6G5C	C18orf8	PHACTR1	PARD6A	UTS2	ZNF358	SF3B4	NCAM1	C1orf216	SLC20A2	ACSM3	DTD1	TAF5L	FLYWCH2	HGD	HEXIM2	VMO1	LOC650406	LRRC23	AP5S1	TXN2	CRTAP	LOC729774	DNAJC17	TRIOBP	PDK2	IGFL2	CD1A	TTLL5	PROCA1	PTCD1	LOC389517
M9.14	Undetermined	TPCN2	F8A1	TBC1D7	FBXW7	IFI6	GTF2IRD2B	PRDM1	WBP5	EGR2	AKR1C4	TRAF6	NHLRC2	TNIP3	ANXA7	DPP3	LMAN2	C17orf85	LRIF1	MKKS	GDAP2	PSMD1	CPNE5	WAPAL	GOSR2	LOC653204	ANKHD1-EIF4EBP3	RNF19A	LOC649009	HIST1H3G	DNAJB14	LACC1	ERLIN2	LOC643424	ITPKA	GTF2A1	PPP3CB	ZFR	LOC642904	UBR1	FCN3	KIAA0256	DDX6	BZW1	NLRP7	CHST2	FLJ20309	LIN37	EHHADH
M9.15	Undetermined	THEMIS2	LOC653930	STX5	GDI1	MRPL28	LOC644113	MCU	LOC652755	FAM101B	LOC646144	DSC2	LOC727848	DYNAP	STX17	RAB36	NR3C1	MAST4	LOC643550	TBKBP1	SFXN5	STK40	HMGB3	ARRB2	C5AR2	LOC642816	FAM21C	CCDC103	AATK	SPINK8	PER1	SLCO3A1	KIAA2018	LOC648189	NUPL1	ZBTB16	LOC440836	SYCP2	LOC653276	C6orf89	CEP170	TMED8	ARG99	LOC284701	PCYT1A	CMIP	ATP11C	SFT2D2	FLJ31222
M9.16	Undetermined	ZC3HAV1	LOC644422	VSTM1	ABHD17C	ZNF271	PRUNE	IKZF3	SFPQ	CDKN2B	NT5DC3	BIK	SPTY2D1	CBX6	CCRN4L	HP1BP3	CCNI	H6PD	ARPC4	ATF2	HNRNPL	PARP8	C9orf16	POLDIP3	LOC645304	TMPO	BCL2L15	PSMD13	CCNYL1	B3GALNT2	ARMC8	ACOT8	GLCE	SENP7	PACRG	GOLM1	LOC441087	FLJ90757	HERC4	CYB5R2	NCEH1	C6orf120	GAPVD1	GRM2	KISS1R	MFAP4	ATF7IP	ERO1LB	AKT2
M9.17	Undetermined	SP110	MGC40489	HCG4	LOC730259	IDH1	PRMT2	KIAA0319L	SEC22C	GET4	NKX3-1	BPNT1	ADAM10	GNB4	LOC654346	LOC153684	LOC642502	MACF1	AP1S1	TRPM4	LOC400566	ACAD8	DNAJC1	COCH	AMACR	SIGLEC7	LOC650274	SH3BP2	IKZF4	HDGFRP3	ADAM15	FLJ20186	RPS6KC1	ARHGEF6	LOC137107	DHCR24	PLK1	DHFR	XKR8	GALE	FRMD6-AS1	ADAMTSL4	LGR4	ATXN3	KIAA1715	TFCP2L1	PDE6G	ZNF341	MED18
M9.18	Undetermined	GAB3	HNRNPA1	NFYA	PRKD2	RALGPS2	PLCB2	FLJ12716	BOLA2	HM13	PSRC1	CBWD5	TMEM259	PRPF6	HSBP1	TTLL4	CCNY	GMEB1	UTY	RAB8A	SMEK1	LOC728556	CNOT1	LOC148137	AKAP1	DDX3Y	SEC31A	APOOL	CCNT1	MFSD10	PTS	KLHDC3	LILRA1	CDK13	SATB2	DHDH	RPS27	PTPRA	RNF34	LOC645600	DHX8	GLB1L	CTBP1	VPS41	WDHD1	TMEM161B	PAPOLG	ZSCAN29	SETD4
M9.19	Undetermined	CLK3	NAPA	FTH1P2	HCAR3	FTH1P11	ROGDI	LOC653604	CLTCL1	RAPGEFL1	FAM120AOS	LOC654103	STAG3	HOOK2	REPS2	CHRNA10	HIST3H2BB	MSX1	STAU1	LOC338799	TGFB1I1	DMRTB1	LOC646309	FAM107A	FZD5	BCAM	CTSL	LOC729446	HDLBP	KRTAP21-2	PRDM15	LOC642452	PPIL2	RBM11	FAM131C	TNFSF12-TNFSF13	MAGEL2	ALX3	LOC644593	DEFB123	TP63	PLA2G6	KIFC3	LOC642740	EGFR	ZACN	LCE1F	LNPEP	LOC653382
M9.2	Dendritic cells	ZBTB48	EPM2AIP1	HEXDC	PIEZO1	CCDC101	KPNA6	BATF3	CLCN7	TTL	LINS	MFSD3	RRAGB	LTB	UBQLNL	GSE1	CYB561	CCDC24	POU2F2	PLCL1	FZD3	BBS1	L3MBTL2	ENPP2	ZNF513	LOC143666	ELL3	LOC284837	NSMF	ENOSF1	TSPY26P	EPT1	CHD3	FBXL6	ARHGEF19	IL3RA	VILL	KIZ	PDDC1	TBX19	DNAJC4	CERKL	FAM122C	SOX12	NR2C1	ZNF137P	SNORA10	PPP1R13B	TMEM143
M9.20	Undetermined	PRKCDBP	USMG5	LYZ	LOC650298	MGC20983	SAMD4A	HRASLS2	IFNLR1	SPON2	LDLRAD3	EOGT	MAPRE2	GATC	KLF10	C11orf24	LOC644086	DNAJB4	CD86	NCBP1	AXL	TUBB6	ALG11	KCTD3	ITGA1	LOC654189	MCM7	LIN52	PPP2CB	PCNP	BTBD2	MATR3	LOC728772	NAT1	PPP2R1B	TMEM44	PCNA	GPR174	SLC25A3	CDK2	MRE11A	THUMPD3	NFATC2IP	DCBLD1	AIFM1	ANXA2P3	SLC16A7	ERCC8	CCDC132
M9.21	Undetermined	QKI	LINC00482	TAF12	PNKD	TM6SF1	LOC648164	BRWD3	BOLA2	CAV2	PSPH	HIST2H2BF	NDUFB6	RAB13	TMPRSS3	DLEU2	LOC648863	STK24	FBXO38	UBXN7	SETD3	NIPA2	TUBA8	PLAG1	GNB5	ARPC2	ARSD	CSNK1G1	LGALS8	GOLGA7	RP13-360B22.2	MITF	LOC646675	P2RY1	ACOX1	MYCBP	VEPH1	PUS10	TMEM87B	LOC644295	KCMF1	SF3A1	SHC1	RBMX2	MTRF1L	TMSB15A	ACSL5	UBE2Z	SRGAP1
M9.22	Undetermined	B3GNT8	TMEM110	PHC2	LOC153561	CCL3L1	NAIP	CDKN2D	LOC728441	MARK2	CR1	IVNS1ABP	PIM3	TLN2	CCM2L	LAMB3	WFDC1	DLC1	RAB43	JAK3	LOC440928	ARHGAP6	LOC646424	LOC643935	LOC440503	ADAMTS3	PCSK9	LOC441081	MGAM	LOC284701	TLR8	TRO	CACFD1	LOC645232	BMP2	NEDD4	PTGES	LILRA6	LOC391475	ACSL3	LOC441124	SHOX2	MYO1B	SLC25A24	MKNK1	LOC646310	PRDM5	LOC653651	ARL11
M9.23	Undetermined	UBE2E3	HNRNPA3P1	CD74	KLF10	MKS1	BCCIP	TAF15	SOWAHC	FANCL	GUF1	KNSTRN	KIAA1143	CCL3L1	PSEN2	LAMP5	PPP1CA	IL15RA	CCL3	PCBD1	AP5M1	SASH1	CCL2	SETD9	IPO7	PRR7	LOC727877	STX5	PRCC	BANF1	AHNAK	LOC221710	C1orf43	NDUFV3	WDR20	ZNF385A	LOC728825	LOC389833	CACYBP	ATRN	AGPAT3	RNF121	PEX26	ERAP1	RANBP3	ATP5G2	ZKSCAN8	FOLR2	THRAP3
M9.24	Undetermined	HBE1	PIWIL4	AGTRAP	CDH23	TCF7L2	CEL	SLC26A8	2023-03-01	PLAU	CD97	GNG8	KIAA1958	LOC388588	LOC648710	CXCL11	SNX20	APOL2	MFSD7	CETP	LONRF3	APOL4	HIST1H4D	CAPNS2	SECTM1	KCNE3	CSAD	LOC642120	GRIN3A	ARSB	HORMAD1	PDLIM5	UBE2D3	CFB	CXCL9	CASP10	GALNT10	PRKCD	ADAMTSL4-AS1	LBR	NFKBIZ	DISC1	GSTO2	TOR1AIP2	LOC652671	LOC202134	FLJ36644	LOC284672	LOC650968
M9.25	Undetermined	SAMHD1	C10orf128	ST3GAL1	MBTPS1	NOMO1	ERAP2	LOC653631	HERC2P2	MANEA	GPR89C	P2RX5	DHRS4	RFC2	RFC3	BRWD1	CDK8	LOC652388	PCK2	LOC650020	MRFAP1L1	DOK2	ACOT2	KIAA0251	CHI3L2	TMEM168	ABCC1	SCML4	ZNF286A	CLUAP1	LOC652773	LOC644096	JADE1	CXCR5	FAM195A	ASB3	ADK	NOC4L	BCR	STK16	LOC391157	GET4	DIS3	ARMCX1	LOC648581	MCAT	VPS16	NBPF3	ASPSCR1
M9.26	Undetermined	MTRF1	ANKRD9	LOC653562	EXOC4	CAPN11	TMSB4X	FCGR3A	LOC645634	WDTC1	LOC387686	TIAM2	GPC6	GDF1	CBX3	TNRC6B	BDNF	LINC00479	LOC646447	TNS4	LOC440313	LOC730417	PTPN6	ADRA2C	LOC645284	HOXC10	LOC647742	PHLDB1	LOC389830	ISLR	PAIP2B	LOC644580	CHRNB3	PVALB
M9.27	Undetermined	LOC651528	TTC17	PLGLA	LOC645466	FYTTD1	N4BP2	PNPT1	BRWD1	FAM13A	ZNF585A	FKBP14	GPRIN3	SPIN1	SH3KBP1	SUMF2	PTPLAD1	BICD1	PRKCE	RNF157	TMEM19	ZNF280B	CAMK2D	USP13	COG5	PXMP4	NOL9	POLR1B	IL7R	ANKRD17	PTPRE	AHDC1	GP5	DBT	FBXO41	ZNF813	PTCD2	LOC729137	TRIM65	NAA40	LOC390876	PPARGC1B	MEGF8	LOC650739	MKL2	LOC649150	CC2D1B	LOC642852
M9.28	Undetermined	SMC6	EFHB	ZSCAN26	GDAP1	POMZP3	LOC651149	EED	FAM179B	LOC644482	FLJ39822	SSR3	FLJ38973	NADK2	HMGN3	LRBA	PDE8A	SUCO	ZNRF2	LOC389901	FZD6	RBBP8	KRTAP10-11	ATG2B	MGC11102	PRIM2	LOC201725	MGC61598	ZNF302	FLJ11184	POT1	LOC642443	LY75	ABHD17A	PPHLN1	LOC388122	SACS	TSN	LOC644094	GKAP1	ZNF561	LOC647074	LOC654074	RPSA	HMGN2P46	POLR2K
M9.29	Undetermined	TNNT1	TLR10	PRRG4	MYLIP	XKR3	LOC642946	LOC642373	PKN2	DHRS9	CLEC12A	VNN3	FLJ37307	ZNF652	FLJ11151	ZNF33A	LOC731003	TMEM45B	LOC400499	LOC652578	TBC1D3	CASP8	ANKRD20A1	LOC647135	PGM5	FAM212B	MME	LOC643761	LOC653043	THRA	UCP3	LOC648814	HCG9
M9.3	Undetermined	ZNF397	LOC650909	APOBEC3C	LOC729973	PSME1	TMEM63A	ZNF33B	PRKCZ	ABCB6	RCE1	CYB5D1	OSBPL5	MTCH1	THADA	LOC643031	COL9A2	NRBP1	GTPBP2	TCTA	ABCC10	SMPD2	HUWE1	ZNF687	CD300LB	B3GAT1	LOC648176	PSMD3	NDST2	SESN2	FSTL3	UBE2E3	FBRS	GTPBP1	TICAM1	RPL41	TAF6	BCR	NUBP2	GRK5	TAOK2	PTDSS2	STOML1	MICALL1	BRMS1	LOC255620	SNX18	NFKBID	C1orf186
M9.30	Undetermined	TUBB6	CD24	CD40	LOC728715	HBZ	LOC730525	SPRY1	FADS3	JUP	FCRLB	SCGB3A1	CD200	PMEPA1	ZNF702P	VAV2	SSPN	FCRL3	LDB2	HLA-DQB1	BCL11A	FBLN2	C1orf21	FRMPD3	MMP23A	DPYSL4	PNOC	KCNG1	PTPRK	MOB3B	LOC648405	CNFN	RTKN	ADAM28	TEAD2	KATNAL1	ABCB4	BEND5	SNX22	DNASE1L3
M9.31	Undetermined	CLCC1	ARSG	ASF1B	ANGPT1	RPS6KA5	TEK	CLEC7A	FGFR1OP	CXCL6	CC2D2B	FLJ10404	SERINC3	SH3RF3	RAB40C	CASC1	GPX3	CLDN9	AGER	EPHB4	PPIF	MAPRE3	FLJ10213	AOC3	DNAJB5	BAIAP3	KIT	MPZL3	SULT1A1	C7orf43
M9.32	Undetermined	TREML4	MYEOV	DEPDC1	LOC646817	KDM5D	GPRC5D	UGGT2	NOMO3	GNL3	DIAPH3	PYCR1	SLC35D1	MIXL1	OXCT2	LOC644311	NLRP7	CAV1	COL4A4	LOC730272	KCNN3	TM9SF1	LOC651961	LOC390712	LARP1B	ALG2	SHCBP1	MMACHC	CCR10	LOC541471	MET	SLC16A14	ALDH1L2	LOC647134	NETO2
M9.33	Undetermined	TFDP1	XIST	APOBEC3A	AQP1	AKAP7	LOC648057	LOC653778	ATP1B2	SYT15	NFIA	MYL4	SUZ12P1	HBBP1	SOX6	ITLN1	LOC643339	KIAA0565	NMNAT3	FEM1B	MSI2	BPTF	ANKH	TSPO2	TAB3	FRMD4A	RFFL	ALS2CR12	FLJ30092	BAG1	KLHDC8A	FZR1
M9.34	Undetermined	TMEM52B	PAQR4	RGL1	C15orf48	UBL5	IER3	DARC	IL27	RPH3A	ZNF143	YWHAB	RBMS2	HOMER3	CYTL1	NEBL	MYO7A	SLC35A2	ITGB4	LOC644950	CLEC3B	TRIM7	FLJ45032	HPD	IGF1R	KDM1B	CPNE2
M9.35	Lymphoid_treg	PDGFRB	LAIR2	CDC7	ACOT7	LOC728216	CDCA7	LAG3	MT1G	CTLA4	SGPP2	GSG2	CHAF1B	ELOVL6	EBI3	MOXD1	GPR55	FLJ33590	RAD51	C18orf56	SPSB1	DERL3	UGT2B17	PKMYT1	UGT2B7	RPL22L1	SLC25A10	DOHH
M9.36	B cell activation	RNF213	HESX1	APOL1	RGPD1	USP41	HSP90AA2	LAD1	CEMIP	TWSG1	UBD	AK4	LOC653879	HBEGF	IL6	TANK	C3	CCL19	CD80	C9orf152	SGPP2
M9.37	Undetermined	LOC402560	ARPC1A	KCTD14	HEATR3	SRSF9	STX5	SEC11A	ZNHIT1	FAM89A	ZNF622	PPP6C	ARHGDIB	SNX14	CFH	IL22RA2	STON1	STARD13	CDC26	LOC399939	DTWD2	EYA2	C9orf9	LOC727752
M9.38	Undetermined	CRYBB2	LOC400986	LOC23117	PFN1P2	ANKRD20A11P	NARG2	LOC648885	LOC642109	CKAP5	SCAND2P	POLR2J4	RUFY3	VAC14	TRAPPC2	ZNF441	FAM35A	HBS1L	LOC730952	ZMAT1	LOC642011
M9.39	Undetermined	RASIP1	A2M	CCL20	ALDH7A1	PEG3	AMBP	IGFBP5	MGC24103	ERRFI1	EPCAM	FGA	PMEL	FGG	RAI14	COLEC12	COL1A2	GAGE12I	LOC389834	ITIH2	SERPINA3	SFRP1	COL5A1	TFAP2A
M9.4	Undetermined	ATF5	FLJ40142	NCK2	GCLM	COL8A2	KPNA1	MAX	PCGF5	TPM4	HIST1H1C	KIF2A	PRG2	PKM	DBN1	LINC00239	IPO11	RGS16	LAPTM4B	YIF1B	CFD	LOC642361	NEAT1	CD151	C5orf30	EPDR1	RSPH9	LIG4	CLSTN3	ATP7B	CTH	RAB4A	ST7	ACSS2	SIGLEC7	AGPAT1	PHF2	FLJ20489	TOM1L2	GRB10	HIPK1	MAMLD1	RFNG	PLTP	CLIC4	NCMAP	MED16	KIAA1571	GCSAM
M9.40	Undetermined	AMD1	DOCK11	TMEM45A	ITGB2	LCP1	H3F3A	COQ10B	CCNJL	MARK2	FAM19A2	SLMAP	ZNF630	LOC653060	CNTNAP3B	ANKRD13D	GPBP1L1	LOC653355	CNTNAP3	ZNF93	SCRG1	PDE6H
M9.41	Undetermined	HIST1H2AM	C15orf26	MGC70863	DNAH12	HIST1H2BO	LOC644846	MGC13005	LHFP	NXF3	TPTEP1	PGA3	PGA5	ST7	CLEC2L	TBXA2R	VIL1	ITGA2	MTHFD2L	HSPB3	SPHK1
M9.42	Cell Cycle	RGS1	LRP8	ATAD5	NEIL3	DEPDC1B	ESPL1	E2F8	NPTX1	CPSF6	ZWILCH	SKP2	CDC45	E2F7	CASC5	C16orf59	WDR90	TUBB3	GTSF1L	GINS4	KIAA0101
M9.43	Undetermined	FBXO18	SLC39A9	LOC653468	DIABLO	FAM83A	TSHR	RUNX2	CAPN13	ARHGEF5	KSR1	LOC652128	CREB3	NLRP7	PALD1	LOC646609	LOC390551	COL24A1	UGT8
M9.44	Undetermined	GSTA5	C2	FAM63A	RPL3L	TSC22D4	FLJ41603	SIGLEC11	CALM2	C1orf52	GPR116	YWHAZ	ABCC2	GOSR1	C15orf48	DKFZp761B107	TXLNB	OLFML2B
M9.45	Undetermined	KLRAP1	TARSL2	FUT11	RORA	IQCG	IRAK1BP1	CLIC5	EID1	CEP70	AKAP11	C20orf194	USP46	ABCA3	IKZF2	ILF3
M9.46	Undetermined	C19orf40	LOC728608	MEA1	UBQLN1	COPS5	COX6A1	ZNF519	KIF19	LINC00467	SPAG6	NUF2	CENPP	MRPS36	TMEM155	ECT2
M9.47	Undetermined	TMEM176A	TRIM14	NPEPPS	DDB1	GTF2I	DGKA	CCM2	FSD1L	LOC653994	FAM13A	GNAT2	NOMO1	CCR2
M9.48	Undetermined	RNASE3	FAM83A	HSD3B7	STK38	PKD2L1	ARPC2	APCDD1	CD163L1	FLJ36492	LOC650152
M9.49	Undetermined	G0S2	AOC1	PRUNE2	ACOX2	C1QC	SNORD25	ZNF410	SSU72	WDR96	ZNF462	DEFB1
M9.5	T cells	LOC158830	IRF5	CDH23	SRRM2	MYBPH	FAM118A	ANKZF1	CLEC4C	CDK5RAP3	MRPS21	DTX3	LOC643389	EMR4P	LOC730092	C21orf2	SDHAP1	CLDND2	LIG1	HDC	LOC644297	IL8	SLC6A16	ELMO3	SLC23A3	LYG1	TMEM50B	TPPP3	TNFRSF21	TRIM51	LEPREL1	LOC730273	SLC17A9	CCL23	CXorf57	SPINK2	CPA3	CPA5	ACKR2	FCER1A	CHTF18	SLC25A35	MIR17HG	ZNF177	LOC641518	LRRC26	LENG8	NOXA1	VPREB1
M9.50	Undetermined	BTN2A1	YTHDC1	ABR	ABHD17B	Kua-UEV	F8A3	MIIP	SON	ELMO1	USF2	LOC654135	EPB41
M9.51	Undetermined	RPL19	NPPA	MSLN	ZNF365	RUNDC3B	HIST3H2A	LOC387895	LCLAT1	GAL	EPHX4	LOC652637	BCR
M9.52	Undetermined	TRIM14	FLJ35429	ZNF326	RAD51D	TMEM107	NCAM1	LOC653073	AKAP2	WDR53	LOC441528	ATPAF2
M9.6	Undetermined	PI4K2B	CCDC34	KIAA0746	GIMAP2	AGL	SYNJ2	PPM1K	SH3RF1	C9orf91	NUDT14	TNIK	SAV1	SATB1	FLJ27354	LOC646197	ANK3	ATP2B1	PLAG1	CXCR3	RPS3A	FAM114A2	SCAPER	ARHGAP31	PMS2L2	MSH2	LOC729860	ZFP30	C6orf57	LOC647009	ZNF236	ZNF565	PIP4K2B	ATXN10	TADA2A	RHPN2	SDK2	LOC654244	WRAP53	ZNF138	HDAC8	LOC644338	BBS7	FAM207A	URB2	FLJ46020	EIF2S2	RPL8	ZNF132
M9.7	Undetermined	UVSSA	TTC14	SEC24B	LRCH3	LOC643713	CCDC18	2023-09-06	RN7SK	LOC650114	LOC645052	SF3B1	LOC641978	ABCG1	LOC647606	CLEC2D	LOC653853	NFATC2IP	UBE2J2	LOC648749	TCEANC2	BDP1	LOC283932	KIAA2026	ARL4A	EPB41	SNORD33	AKIRIN1	MRE11A	EDN1	CTAGE6	LOC730995	ING4	KIAA1683	DDX12P	NFATC3	WWOX	LOC728127	TRMT10B	RBBP6	ZNF346	LOC644043	FANCG	SLC7A5P1	NGFRAP1	LOC644424	CATSPER2P1	ZNF563	LCAT
M9.8	Undetermined	SSNA1	PDCD10	SYF2	ARF1	DENND1C	CDC42	USP33	WRAP73	CLPTM1	FAM89B	CGRRF1	NFAT5	S100A4	CITED4	TPT1	DNAJB12	DGAT1	LOC647958	FAM103A1	MED13L	CTDSP1	LOC441763	HECW2	YPEL2	YPEL5	NR2C2	POLDIP2	YBX3	PHF23	LOC643720	MIEN1	RPS6KA3	FKBPL	CCBL2	MBD4	KXD1	FAM131A	FUZ	DHX40	ELMO1	CUL4B	CTNS	PPFIA1	ABHD4	ERF	NLRX1	SULT1A2	SEL1L
M9.9	Undetermined	RAB33A	FASTKD3	CLN5	RARRES3	CSNK2A2	HSCB	ARHGAP17	LOC730256	BLM	LOC727820	CELA1	C2orf42	TRMT12	PEX11B	CCDC101	U2AF1L4	LPAR5	PSMD10	SERPINI1	IL27RA	ZNF444	STARD5	FTSJ3	MARCKSL1	DYNC2LI1	PSMG3	METTL21B	PPAN	SIK1	PTPN4	SSSCA1	RAB30	RASD1	TP53	TTYH2	SNORA7B	NCAPH2	LOC201229	PPP1R8	ANKRD39	BNIP1	ANKRD16	XKR6	ELP6	ERGIC3	DDX31	LOC730051	LOC645904
[truncated: 197 more columns]

[truncated: 20 more sheets: Fig.3a, Fig. 3b, Fig. 3c, Fig. 3d-g, Fig. 4a, Fig. 4c, Fig. 4d, Fig. 5a, Fig. 5b, Fig. 5c, Fig. 5d, Fig. 5e, Fig. 6b, Fig. 6c, Fig. 6d, Fig. 6e, Fig. 6f, Fig.6g, Supp.Fig.1, Supp.Fig.2]
